# Supplementary material for: Isoflurane activates the type 1 ryanodine receptor to induce anesthesia in mice
Source: PLoS Biol. 2025 Jun 3;23(6):e3003172. doi: 10.1371/journal.pbio.3003172 (PMC12132946; doi:10.1371/journal.pbio.3003172)
Supplement: S1 Table — Fitted curves and the variables (estimates and their standard errors) are listed. H, Hill slope; and EC50, the half-maximal effective concentration. (XLSX) [file pbio.3003172.s008.xlsx]

## Sheet: S1 Table
	Figure panel	Value		Fitted curve	Variables	Estimate	Std. Error
	Fig. 4C	LORR		Equation 5	WT: H	26.6194	1.88117
					Hetero: H	32.5507	5.01118
					Homo: H	21.2814	2.13304
					WT: EC50	0.716941	0.0029488
					Hetero: EC50	0.752025	0.005101
					Homo: EC50	0.789511	0.0060884
	Fig. 4G	Delta power shift		Equation 6	WT: H	5.97283	4.64338
					Hetero: H	24.0791	71.2742
					Homo: H	7.71577	4.59617
					WT: ΔDmin	2.04702	3.80222
					Hetero: ΔDmin	5.99395	2.55659
					Homo: ΔDmin	-1.24467	2.78289
					WT: ΔDmax	36.0811	14.5683
					Hetero: ΔDmax	24.8099	2.02809
					Homo: ΔDmax	29.2659	2.79024
					WT: EC50	0.75864	0.17388
					Hetero: EC50	0.96622	0.10669
					Homo: EC50	1.02765	0.046099
	Fig. 5B	LORR		Equation 5	mCherry: H	26.8684	1.96153
					RyR1-BsSV: H	18.0982	1.23046
					mCherry: EC50	0.735	0.0032398
					RyR1-BsSV: EC50	0.800179	0.0043461
	Fig. 7E	LORR		Equation 5	Saline: H	21.81	1.95423
					3-BP: H	20.2744	2.40696
					Saline: EC50	0.730164	0.004855
					3-BP: EC50	0.617235	0.0062859
	Fig. 7G	LORR		Equation 5	Saline: H	31.0347	1.79214
					4-MP: H	23.5504	2.30167
					Saline: EC50	0.710274	0.0021279
					4-MP: EC50	0.649182	0.005168
