# Supplementary material for: Isoflurane activates the type 1 ryanodine receptor to induce anesthesia in mice
Source: PLoS Biol. 2025 Jun 3;23(6):e3003172. doi: 10.1371/journal.pbio.3003172 (PMC12132946; doi:10.1371/journal.pbio.3003172)
Supplement: S3 Table — The workflow for selecting the statistical test is summarized in the initial pages. The statistical results (P-values) are also reported for each data set. Red shades represent the statistical results that are suggested by the workflow. (XLSX) [file pbio.3003172.s010.xlsx]

## Sheet: Workflow
	S3 Table. Report of the statistical results
	Workflow for selecting the statistical test
	A principle for selecting statistical tests for unpaired and paired two-sample comparisons. Statistical methods were determined based on the normality and homogeneity of variance.
	Comparison	Normality	Homogeneity of variance	Applied test
		Shapiro test: P ≥ 0.05	F test: P ≥ 0.05
	Unpaired	Yes	Yes	Student's t test
		Yes	No	Welch's t test
		No	No	Two-sample Wilcoxon test
	Paired	-	-	Paired t test
	A principle for selecting statistical tests for multiple comparisons. Statistical methods were determined based on the normality and homogeneity of variance.
	Comparison	Normality	Homogeneity of variance	Applied test
		Kolmogorov-Smirnov test: P ≥ 0.05	Bartlett test: P ≥ 0.05
	Comparisons against a single identical control	Yes	Yes	Dunnett's test
		Yes	No	Steel's test
		No	No
	Each combination	Yes	Yes	Turkey-Kramer test
		Yes	No	Steel-Dwass test
		No	No

## Sheet: Fig. 2
	Figure panels	Statistical tests	Groups		P values	Stars
	Fig. 2C: 1.25 mM Iso.	Kolmogorov-Smirnov test	RyR1		0.9047
			RyR2		0.6641
			ChR.10		0.9052
			ChR.13		0.8212
			ChR.13-6		0.9943
			ChR.13(M4000F)		0.9604
			ChR.13(A4004S)		0.7926
		Bartlett test	-		2.391e-06
		Dunnett's test	RyR1	RyR2	< 2e-16	***
			RyR1	ChR.10	< 2e-16	***
			RyR1	ChR.13	0.0076	**
			RyR1	ChR.13-6	< 2e-16	***
			RyR1	ChR.13(M4000F)	4.7e-12	***
			RyR1	ChR.13(A4004S)	0.1508
		Steel's test	RyR1	RyR2	0.00427476	**
			RyR1	ChR.10	0.00422319	**
			RyR1	ChR.13	0.19296
			RyR1	ChR.13-6	0.00424916	**
			RyR1	ChR.13(M4000F)	0.00618483	**
			RyR1	ChR.13(A4004S)	0.289771
	Fig. 2C: 2.50 mM Iso.	Kolmogorov-Smirnov test	RyR1		0.9487
			RyR2		0.9927
			ChR.10		0.8381
			ChR.13		0.859
			ChR.13-6		0.5055
			ChR.13(M4000F)		0.9714
			ChR.13(A4004S)		0.9746
		Bartlett test	-		0.003864
		Dunnett's test	RyR1	RyR2	< 2e-16	***
			RyR1	ChR.10	< 2e-16	***
			RyR1	ChR.13	0.9886
			RyR1	ChR.13-6	< 2e-16	***
			RyR1	ChR.13(M4000F)	< 2e-16	***
			RyR1	ChR.13(A4004S)	8.7e-05	***
		Steel's test	RyR1	RyR2	0.00425981	**
			RyR1	ChR.10	0.00428103	**
			RyR1	ChR.13	0.94754
			RyR1	ChR.13-6	0.00426879	**
			RyR1	ChR.13(M4000F)	0.00422528	**
			RyR1	ChR.13(A4004S)	0.0565804

## Sheet: Fig. 4
	Figure panels	Statistical tests	Groups		P values	Stars
	Fig. 4D	Kolmogorov-Smirnov test	WT		0.7594
			Hetero		0.1752
			Homo		0.4598
		Bartlett test	-		0.7458
		Dunnett's test	WT	Hetero	0.2575
			WT	Homo	0.0447	*
		Steel's test	WT	Hetero	0.227348
			WT	Homo	0.0910479

## Sheet: Fig. 5
	Figure panels	Statistical tests	Groups		P values	Stars
	Fig. 5C	Shapiro test	mCherry		0.0689
			RyR1BsSV		0.5517
		F-test	-		0.2364
		Student's t-test	mCherry	RyR1BsSV	0.04282	*
		Welch's t-test	mCherry	RyR1BsSV	0.04344	*
		Wilcoxon test	mCherry	RyR1BsSV	0.03786	*
	Fig. 5H: 0.0% Iso.	Shapiro test	mCherry		0.001241
			RyR1BsSV		0.001241
		F-test	-		0.2848
		Student's t-test	mCherry	RyR1BsSV	0.6704
		Welch's t-test	mCherry	RyR1BsSV	0.6758
		Wilcoxon test	mCherry	RyR1BsSV	1
	Fig. 5H: 0.7% Iso.	Shapiro test	mCherry		0.7982
			RyR1BsSV		0.001241
		F-test	-		0.1082
		Student's t-test	mCherry	RyR1BsSV	0.02792	*
		Welch's t-test	mCherry	RyR1BsSV	0.0496	*
		Wilcoxon test	mCherry	RyR1BsSV	0.03719	*
	Fig. 5H: 1.4% Iso.	Shapiro test	mCherry		0.9001
			RyR1BsSV		NA
		F-test	-		< 2.2e-16
		Student's t-test	mCherry	RyR1BsSV	0.006402	**
		Welch's t-test	mCherry	RyR1BsSV	0.02636	*
		Wilcoxon test	mCherry	RyR1BsSV	0.02107	*
	Fig. 5H: 2.1% Iso.	Shapiro test	mCherry		0.02386
			RyR1BsSV		NA
		F-test	-		< 2.2e-16
		Student's t-test	mCherry	RyR1BsSV	0.134
		Welch's t-test	mCherry	RyR1BsSV	0.1817
		Wilcoxon test	mCherry	RyR1BsSV	0.1814
	Fig. 5H: 2.8% Iso.	Shapiro test	mCherry		0.001241
			RyR1BsSV		NA
		F-test	-		< 2.2e-16
		Student's t-test	mCherry	RyR1BsSV	0.3559
		Welch's t-test	mCherry	RyR1BsSV	0.391
		Wilcoxon test	mCherry	RyR1BsSV	0.4533
	Fig. 5H: 3.5% Iso.	Shapiro test	mCherry		NA
			RyR1BsSV		NA
		F-test	-		NA
		Student's t-test	mCherry	RyR1BsSV	NA
		Welch's t-test	mCherry	RyR1BsSV	NA
		Wilcoxon test	mCherry	RyR1BsSV	NA
	Fig. 5H: 4.2% Iso.	Shapiro test	mCherry		NA
			RyR1BsSV		NA
		F-test	-		NA
		Student's t-test	mCherry	RyR1BsSV	NA
		Welch's t-test	mCherry	RyR1BsSV	NA
		Wilcoxon test	mCherry	RyR1BsSV	NA
	Fig. 5H: Recov. (1h)	Shapiro test	mCherry		0.262
			RyR1BsSV		NA
		F-test	-		< 2.2e-16
		Student's t-test	mCherry	RyR1BsSV	0.04275	*
		Welch's t-test	mCherry	RyR1BsSV	0.08302
		Wilcoxon test	mCherry	RyR1BsSV	0.02107	*

## Sheet: Fig. 7
	Figure panels	Statistical tests	Groups		P values	Stars
	Fig. 7F	Shapiro test	Saline		0.4815
			3-BP		0.5812
		F-test	-		0.7296
		Student's t-test	Saline	3-BP	0.01489	*
		Welch's t-test	Saline	3-BP	0.01505	*
		Wilcoxon test	Saline	3-BP	0.02084	*
	Fig. 7H	Shapiro test	Saline		0.5862
			4-MP		0.2465
		F-test	-		0.6427
		Student's t-test	Saline	4-MP	0.0475	*
		Welch's t-test	Saline	4-MP	0.04796	*
		Wilcoxon test	Saline	4-MP	0.07624

## Sheet: S2 Fig
	Figure panels	Statistical tests	Groups		P values	Stars
	S2B Fig: 1.25 mM Caf.	Kolmogorov-Smirnov test	0 μM Dantrolene		0.8846
			20 μM Dantrolene		0.8579
			100 μM Dantrolene		0.9052
		Bartlett test	-		0.00176
		Dunnett's test	0 μM Dantrolene	20 μM Dantrolene	9.4e-07	***
			0 μM Dantrolene	100 μM Dantrolene	2e-07	***
		Steel's test	0 μM Dantrolene	20 μM Dantrolene	0.0390879	*
			0 μM Dantrolene	100 μM Dantrolene	0.0390879	*
	S2B Fig: 0.31 mM Iso.	Kolmogorov-Smirnov test	0 μM Dantrolene		0.8625
			20 μM Dantrolene		0.9257
			100 μM Dantrolene		0.8869
		Bartlett test	-		0.6816
		Dunnett's test	0 μM Dantrolene	20 μM Dantrolene	1.4e-11	***
			0 μM Dantrolene	100 μM Dantrolene	3.2e-12	***
		Steel's test	0 μM Dantrolene	20 μM Dantrolene	0.0390879	*
			0 μM Dantrolene	100 μM Dantrolene	0.0390879	*
	S2C Fig: 1.25 mM Caf.	Kolmogorov-Smirnov test	0 μM Dantrolene		0.8621
			20 μM Dantrolene		0.9537
			100 μM Dantrolene		0.3329
		Bartlett test	-		0.9937
		Dunnett's test	0 μM Dantrolene	20 μM Dantrolene	0.9846
			0 μM Dantrolene	100 μM Dantrolene	0.0578
		Steel's test	0 μM Dantrolene	20 μM Dantrolene	0.940943
			0 μM Dantrolene	100 μM Dantrolene	0.0390879	*
	S2D Fig: 1.25 mM Caf.	Kolmogorov-Smirnov test	0 μM Dantrolene		0.903
			20 μM Dantrolene		0.9738
			100 μM Dantrolene		0.8618
		Bartlett test	-		0.349
		Dunnett's test	0 μM Dantrolene	20 μM Dantrolene	0.9161
			0 μM Dantrolene	100 μM Dantrolene	0.0414	*
		Steel's test	0 μM Dantrolene	20 μM Dantrolene	0.940943
			0 μM Dantrolene	100 μM Dantrolene	0.147612
	S2F Fig: 2.5 mM Caf.	Kolmogorov-Smirnov test	Mock		0.9277
			mCherry		0.8968
			RyR1-BsSV		0.9444
		Bartlett test	-		0.02843
		Turkey-Kramer test	Mock	mCherry	0.864235
			Mock	RyR1-BsSV	0.0216299	*
			mCherry	RyR1-BsSV	0.0098283	**
		Steel-Dwass test	Mock	mCherry	1
			Mock	RyR1-BsSV	0.107223
			mCherry	RyR1-BsSV	0.0545006
	S2F Fig: 1.25 mM Iso.	Kolmogorov-Smirnov test	Mock		0.8055
			mCherry		0.8057
			RyR1-BsSV		0.9996
		Bartlett test	-		0.5287
		Turkey-Kramer test	Mock	mCherry	0.969846
			Mock	RyR1-BsSV	0.0189427	*
			mCherry	RyR1-BsSV	0.0272759	*
		Steel-Dwass test	Mock	mCherry	1
			Mock	RyR1-BsSV	0.0545006
			mCherry	RyR1-BsSV	0.107223
	S2G Fig: 2.5 mM Caf.	Kolmogorov-Smirnov test	Mock		0.966
			mCherry		0.6524
			RyR1-BsSV		0.8881
		Bartlett test	-		0.1148
		Turkey-Kramer test	Mock	mCherry	0.541093
			Mock	RyR1-BsSV	0.18936
			mCherry	RyR1-BsSV	0.035533	*
		Steel-Dwass test	Mock	mCherry	0.480433
			Mock	RyR1-BsSV	0.193225
			mCherry	RyR1-BsSV	0.0545006
	S2H Fig: 2.5 mM Caf.	Kolmogorov-Smirnov test	Mock		0.8905
			mCherry		0.6526
			RyR1-BsSV		0.8325
		Bartlett test	-		0.7364
		Turkey-Kramer test	Mock	mCherry	0.0144651	*
			Mock	RyR1-BsSV	0.0033163	**
			mCherry	RyR1-BsSV	0.59181
		Steel-Dwass test	Mock	mCherry	0.0545006
			Mock	RyR1-BsSV	0.0545006
			mCherry	RyR1-BsSV	0.480433
	S2K Fig: 4 μM	Shapiro test	5ppase(R343A/R350A)		0.7211
			5ppase(WT)		0.009211
		F-test	-		0.03558
		Student's t-test	5ppase(R343A/R350A)	5ppase(WT)	0.3298
		Welch's t-test	5ppase(R343A/R350A)	5ppase(WT)	0.3602
		Wilcoxon test	5ppase(R343A/R350A)	5ppase(WT)	0.4857
	S2K Fig: 20 μM	Shapiro test	5ppase(R343A/R350A)		0.07866
			5ppase(WT)		0.3348
		F-test	-		0.2631
		Student's t-test	5ppase(R343A/R350A)	5ppase(WT)	2.236e-05	***
		Welch's t-test	5ppase(R343A/R350A)	5ppase(WT)	0.0001871	***
		Wilcoxon test	5ppase(R343A/R350A)	5ppase(WT)	0.02857	*
	S2K Fig: 100 μM	Shapiro test	5ppase(R343A/R350A)		0.8499
			5ppase(WT)		0.3681
		F-test	-		0.1308
		Student's t-test	5ppase(R343A/R350A)	5ppase(WT)	9.206e-06	***
		Welch's t-test	5ppase(R343A/R350A)	5ppase(WT)	0.000229	***
		Wilcoxon test	5ppase(R343A/R350A)	5ppase(WT)	0.02857	*
	S2L Fig: 0.63 mM	Shapiro test	5ppase(R343A/R350A)		0.7053
			5ppase(WT)		0.5591
		F-test	-		0.1953
		Student's t-test	5ppase(R343A/R350A)	5ppase(WT)	0.09998
		Welch's t-test	5ppase(R343A/R350A)	5ppase(WT)	0.1229
		Wilcoxon test	5ppase(R343A/R350A)	5ppase(WT)	0.1143
	S2L Fig: 1.25 mM	Shapiro test	5ppase(R343A/R350A)		0.8102
			5ppase(WT)		0.6619
		F-test	-		0.7944
		Student's t-test	5ppase(R343A/R350A)	5ppase(WT)	0.3444
		Welch's t-test	5ppase(R343A/R350A)	5ppase(WT)	0.3454
		Wilcoxon test	5ppase(R343A/R350A)	5ppase(WT)	0.3429
	S2L Fig: 2.50 mM	Shapiro test	5ppase(R343A/R350A)		0.03133
			5ppase(WT)		0.3263
		F-test	-		0.7525
		Student's t-test	5ppase(R343A/R350A)	5ppase(WT)	0.01819	*
		Welch's t-test	5ppase(R343A/R350A)	5ppase(WT)	0.01917	*
		Wilcoxon test	5ppase(R343A/R350A)	5ppase(WT)	0.02857	*
	S2M Fig: 0.31 mM	Shapiro test	5ppase(R343A/R350A)		0.9052
			5ppase(WT)		0.2247
		F-test	-		0.5717
		Student's t-test	5ppase(R343A/R350A)	5ppase(WT)	0.1144
		Welch's t-test	5ppase(R343A/R350A)	5ppase(WT)	0.1202
		Wilcoxon test	5ppase(R343A/R350A)	5ppase(WT)	0.1143
	S2M Fig: 0.63 mM	Shapiro test	5ppase(R343A/R350A)		0.7044
			5ppase(WT)		0.6401
		F-test	-		0.717
		Student's t-test	5ppase(R343A/R350A)	5ppase(WT)	0.5202
		Welch's t-test	5ppase(R343A/R350A)	5ppase(WT)	0.5214
		Wilcoxon test	5ppase(R343A/R350A)	5ppase(WT)	0.4857
	S2M Fig: 1.25 mM	Shapiro test	5ppase(R343A/R350A)		0.1311
			5ppase(WT)		0.7882
		F-test	-		0.1472
		Student's t-test	5ppase(R343A/R350A)	5ppase(WT)	0.8098
		Welch's t-test	5ppase(R343A/R350A)	5ppase(WT)	0.8142
		Wilcoxon test	5ppase(R343A/R350A)	5ppase(WT)	0.6857

## Sheet: S3 Fig
	Figure panels	Statistical tests	Groups		P values	Stars
	Fig. S3D: 1.25 mM Iso.	Kolmogorov-Smirnov test	ChR.12		0.7575
			ChR.12-1		0.8055
			ChR.12-2		0.7255
			ChR.12-3		0.9895
			ChR.12-5		0.9993
			ChR.12-7		0.8295
			ChR.12-8		0.9975
			ChR.12-9		0.6128
		Bartlett test	-		0.05356
		Dunnett's test	ChR.12	ChR.12-1	0.9953
			ChR.12	ChR.12-2	0.022	*
			ChR.12	ChR.12-3	0.8683
			ChR.12	ChR.12-5	0.8952
			ChR.12	ChR.12-7	0.3549
			ChR.12	ChR.12-8	0.5673
			ChR.12	ChR.12-9	0.8529
		Steel's test	ChR.12	ChR.12-1	0.999986
			ChR.12	ChR.12-2	0.0140965	*
			ChR.12	ChR.12-3	0.604015
			ChR.12	ChR.12-5	0.933426
			ChR.12	ChR.12-7	0.75908
			ChR.12	ChR.12-8	0.887519
			ChR.12	ChR.12-9	0.965437
	Fig. S3D: 2.50 mM Iso.	Kolmogorov-Smirnov test	ChR.12		0.4762
			ChR.12-1		0.6586
			ChR.12-2		0.8915
			ChR.12-3		0.8621
			ChR.12-5		0.7185
			ChR.12-7		0.9688
			ChR.12-8		0.8105
			ChR.12-9		0.9993
		Bartlett test	-		0.5195
		Dunnett's test	ChR.12	ChR.12-1	0.99996
			ChR.12	ChR.12-2	0.00046	***
			ChR.12	ChR.12-3	0.06127
			ChR.12	ChR.12-5	0.88377
			ChR.12	ChR.12-7	1
			ChR.12	ChR.12-8	0.99998
			ChR.12	ChR.12-9	0.71607
		Steel's test	ChR.12	ChR.12-1	0.759422
			ChR.12	ChR.12-2	0.203303
			ChR.12	ChR.12-3	0.203214
			ChR.12	ChR.12-5	0.7595
			ChR.12	ChR.12-7	0.99078
			ChR.12	ChR.12-8	0.999884
			ChR.12	ChR.12-9	0.759513
	Fig. S3E: 1.25 mM Iso.	Kolmogorov-Smirnov test	ChR.13		0.8875
			ChR.13-1		0.9175
			ChR.13-2		0.6706
			ChR.13-3		0.9157
			ChR.13-4		0.6298
			ChR.13-5		0.9764
			ChR.13-6		0.5151
			ChR.13-7		0.7591
			ChR.13-8		0.9631
		Bartlett test	-		0.0001636
		Dunnett's test	ChR.13	ChR.13-1	0.1436
			ChR.13	ChR.13-2	1
			ChR.13	ChR.13-3	0.9561
			ChR.13	ChR.13-4	0.4865
			ChR.13	ChR.13-5	0.8994
			ChR.13	ChR.13-6	3.8e-05	***
			ChR.13	ChR.13-7	0.9558
			ChR.13	ChR.13-8	0.999
		Steel's test	ChR.13	ChR.13-1	0.977068
			ChR.13	ChR.13-2	0.999435
			ChR.13	ChR.13-3	1
			ChR.13	ChR.13-4	0.71982
			ChR.13	ChR.13-5	0.85946
			ChR.13	ChR.13-6	0.00796368	**
			ChR.13	ChR.13-7	1
			ChR.13	ChR.13-8	1
	Fig. S3E: 2.50 mM Iso.	Kolmogorov-Smirnov test	ChR.13		0.8423
			ChR.13-1		0.9818
			ChR.13-2		0.9154
			ChR.13-3		0.9864
			ChR.13-4		0.4468
			ChR.13-5		0.8225
			ChR.13-6		0.8789
			ChR.13-7		0.2652
			ChR.13-8		0.9712
		Bartlett test	-		0.01578
		Dunnett's test	ChR.13	ChR.13-1	0.664
			ChR.13	ChR.13-2	0.9992
			ChR.13	ChR.13-3	0.9615
			ChR.13	ChR.13-4	0.4371
			ChR.13	ChR.13-5	0.451
			ChR.13	ChR.13-6	0.0034	**
			ChR.13	ChR.13-7	0.6542
			ChR.13	ChR.13-8	0.5556
		Steel's test	ChR.13	ChR.13-1	0.233466
			ChR.13	ChR.13-2	0.999435
			ChR.13	ChR.13-3	0.719899
			ChR.13	ChR.13-4	0.97707
			ChR.13	ChR.13-5	0.561244
			ChR.13	ChR.13-6	0.0112974	*
			ChR.13	ChR.13-7	0.997295
			ChR.13	ChR.13-8	0.793965

## Sheet: S5 Fig
	Figure panels	Statistical tests	Groups		P values	Stars
	S5C Fig	Kolmogorov-Smirnov test	WT		0.995
			Hetero		0.9466
			Homo		0.682
		Bartlett test	-		0.9296
		Dunnett's test	WT	Hetero	0.0687
			WT	Homo	0.2406
		Steel's test	WT	Hetero	0.0577412
			WT	Homo	0.227709
	S5E Fig	Kolmogorov-Smirnov test	WT		0.8727
			Hetero		0.8289
			Homo		0.9926
		Bartlett test	-		0.05472
		Dunnett's test	WT	Hetero	0.9532
			WT	Homo	0.396
		Steel's test	WT	Hetero	0.694681
			WT	Homo	0.520779
	S5F Fig	Kolmogorov-Smirnov test	WT		0.7414
			Hetero		0.6615
			Homo		0.9714
		Bartlett test	-		0.3307
		Dunnett's test	WT	Hetero	0.7218
			WT	Homo	0.9629
		Steel's test	WT	Hetero	1
			WT	Homo	0.980725
	S5G Fig	Kolmogorov-Smirnov test	WT		0.9926
			Hetero		0.8941
			Homo		0.8917
		Bartlett test	-		0.4552
		Dunnett's test	WT	Hetero	0.9302
			WT	Homo	0.5559
		Steel's test	WT	Hetero	1
			WT	Homo	0.629975
	S5H Fig	Kolmogorov-Smirnov test	WT		0.9031
			Hetero		0.7916
			Homo		0.9508
		Bartlett test	-		0.242
		Dunnett's test	WT	Hetero	0.8661
			WT	Homo	0.4926
		Steel's test	WT	Hetero	1
			WT	Homo	0.629975
	S5I Fig: WT	Paired t test	baseline	SD	0.03665	*
	S5I Fig: Hetero	Paired t test	baseline	SD	0.04598	*
	S5K Fig	Shapiro test	mCherry		0.2716
			RyR1BsSV		0.1719
		F-test	-		0.016
		Student's t-test	mCherry	RyR1BsSV	0.08951
		Welch's t-test	mCherry	RyR1BsSV	0.09536
		Wilcoxon test	mCherry	RyR1BsSV	0.1135
	S5L Fig	Shapiro test	mCherry		0.8915
			RyR1BsSV		0.00317
		F-test	-		6.203e-05
		Student's t-test	mCherry	RyR1BsSV	0.4412
		Welch's t-test	mCherry	RyR1BsSV	0.4476
		Wilcoxon test	mCherry	RyR1BsSV	0.7125
	S5M Fig	Shapiro test	mCherry		0.4929
			RyR1BsSV		0.03393
		F-test	-		0.0006686
		Student's t-test	mCherry	RyR1BsSV	0.9634
		Welch's t-test	mCherry	RyR1BsSV	0.9636
		Wilcoxon test	mCherry	RyR1BsSV	0.3777
	S5N Fig	Shapiro test	mCherry		0.8741
			RyR1BsSV		0.8274
		F-test	-		0.001612
		Student's t-test	mCherry	RyR1BsSV	0.5304
		Welch's t-test	mCherry	RyR1BsSV	0.5343
		Wilcoxon test	mCherry	RyR1BsSV	0.3474
