# Supplementary material for: Isoflurane activates the type 1 ryanodine receptor to induce anesthesia in mice
Source: PLoS Biol. 2025 Jun 3;23(6):e3003172. doi: 10.1371/journal.pbio.3003172 (PMC12132946; doi:10.1371/journal.pbio.3003172)
Supplement: S1 Data — (XLSX) [file pbio.3003172.s011.xlsx]

## Sheet: Fig.1D-F(time course)
0	0 mM Caf. RyR1(-)	0 mM Caf. RyR1(-)	0 mM Caf. RyR1(-)	0 mM Caf. RyR1(-)	0 mM Caf. RyR1(+)	0 mM Caf. RyR1(+)	0 mM Caf. RyR1(+)	0 mM Caf. RyR1(+)	0.63 mM Caf. RyR1(-)	0.63 mM Caf. RyR1(-)	0.63 mM Caf. RyR1(-)	0.63 mM Caf. RyR1(-)	0.63 mM Caf. RyR1(+)	0.63 mM Caf. RyR1(+)	0.63 mM Caf. RyR1(+)	0.63 mM Caf. RyR1(+)	1.25 mM Caf. RyR1(-)	1.25 mM Caf. RyR1(-)	1.25 mM Caf. RyR1(-)	1.25 mM Caf. RyR1(-)	1.25 mM Caf. RyR1(+)	1.25 mM Caf. RyR1(+)	1.25 mM Caf. RyR1(+)	1.25 mM Caf. RyR1(+)	2.5 mM Caf. RyR1(-)	2.5 mM Caf. RyR1(-)	2.5 mM Caf. RyR1(-)	2.5 mM Caf. RyR1(-)	2.5 mM Caf. RyR1(+)	2.5 mM Caf. RyR1(+)	2.5 mM Caf. RyR1(+)	2.5 mM Caf. RyR1(+)	0 mM Caf. RyR2(-)	0 mM Caf. RyR2(-)	0 mM Caf. RyR2(-)	0 mM Caf. RyR2(-)	0 mM Caf. RyR2(+)	0 mM Caf. RyR2(+)	0 mM Caf. RyR2(+)	0 mM Caf. RyR2(+)	0.63 mM Caf. RyR2(-)	0.63 mM Caf. RyR2(-)	0.63 mM Caf. RyR2(-)	0.63 mM Caf. RyR2(-)	0.63 mM Caf. RyR2(+)	0.63 mM Caf. RyR2(+)	0.63 mM Caf. RyR2(+)	0.63 mM Caf. RyR2(+)	1.25 mM Caf. RyR2(-)
1	1.04009	1.03913	1.04222	1.05609	1.24144	1.21963	1.23597	1.22795	1.05482	1.06794	1.05703	1.05693	1.28895	1.25289	1.28179	1.3105	1.04868	1.04665	1.05487	1.06902	1.30797	1.28751	1.28119	1.33475	1.0544	1.05926	1.04172	1.06374	1.23548	1.28894	1.25336	1.28026	1.05059	1.0663	1.06256	1.06375	1.1773	1.15827	1.19227	1.18867	1.0703	1.05507	1.06682	1.06002	1.19615	1.18393	1.19025	1.19574	1.05348
2	1.05152	1.04302	1.05132	1.05704	1.22855	1.21859	1.22431	1.22564	1.05822	1.06618	1.04803	1.0566	1.26438	1.24706	1.269	1.28604	1.05377	1.0566	1.0608	1.06452	1.29854	1.27893	1.26979	1.3165	1.05091	1.06893	1.05878	1.06287	1.232	1.27495	1.23747	1.25847	1.05814	1.05852	1.07318	1.068	1.15965	1.15167	1.16608	1.16878	1.08437	1.07244	1.06542	1.07036	1.17775	1.16448	1.17821	1.17915	1.06716
3	1.0479	1.03519	1.05266	1.0486	1.21116	1.19394	1.21114	1.21002	1.05741	1.05472	1.0485	1.05023	1.24944	1.21621	1.25081	1.26768	1.05732	1.05906	1.05376	1.0544	1.27927	1.24813	1.25402	1.29315	1.04477	1.05883	1.04306	1.05025	1.20497	1.24975	1.21776	1.24485	1.06058	1.06033	1.06419	1.0608	1.14518	1.13462	1.151	1.14743	1.07391	1.0618	1.0562	1.04939	1.15372	1.15726	1.14686	1.16015	1.05786
4	1.04423	1.03613	1.04741	1.04545	1.19511	1.18481	1.1854	1.19551	1.05603	1.0532	1.05219	1.04945	1.23142	1.2014	1.2359	1.24877	1.05229	1.05079	1.05656	1.05942	1.24704	1.23337	1.23293	1.26036	1.04714	1.05689	1.05324	1.05494	1.18751	1.22969	1.20084	1.22024	1.05279	1.05141	1.05194	1.05532	1.12071	1.12323	1.13526	1.13639	1.06595	1.05668	1.06291	1.05848	1.14355	1.1245	1.14022	1.14471	1.06038
5	1.03773	1.03963	1.04484	1.04413	1.18464	1.16617	1.18219	1.18078	1.06203	1.05814	1.05035	1.04669	1.22311	1.18566	1.21818	1.22412	1.05164	1.05163	1.04942	1.06353	1.2392	1.21714	1.21823	1.24629	1.04741	1.05146	1.04491	1.05257	1.18686	1.21549	1.18663	1.20704	1.0525	1.04471	1.05761	1.05858	1.11401	1.1068	1.11141	1.12951	1.06221	1.06289	1.05391	1.05766	1.12411	1.11456	1.1288	1.12895	1.04549
6	1.03899	1.02885	1.03748	1.03645	1.15278	1.15136	1.1601	1.15172	1.04271	1.04004	1.04234	1.04204	1.18588	1.15936	1.18801	1.19256	1.04134	1.04382	1.0481	1.05513	1.20075	1.18468	1.18702	1.21195	1.04133	1.04996	1.034	1.05192	1.15696	1.19095	1.16464	1.17794	1.04727	1.04586	1.0523	1.0528	1.0867	1.08411	1.09273	1.10286	1.0558	1.0499	1.05922	1.04413	1.11156	1.09811	1.10002	1.10964	1.04069
7	1.03296	1.02696	1.03245	1.03727	1.13845	1.13636	1.14141	1.13898	1.04663	1.04473	1.05603	1.04004	1.16561	1.14911	1.16485	1.17672	1.04632	1.04901	1.04275	1.05235	1.1779	1.17394	1.1613	1.19051	1.04327	1.05433	1.04054	1.04663	1.1462	1.17125	1.15112	1.16343	1.04164	1.04024	1.05085	1.0419	1.08932	1.07322	1.08298	1.0859	1.04559	1.04696	1.05067	1.05228	1.08769	1.08002	1.08327	1.10179	1.03948
8	1.02882	1.03024	1.03932	1.03242	1.11854	1.11403	1.12302	1.11968	1.04531	1.02597	1.03261	1.03074	1.13887	1.1274	1.13938	1.14725	1.03915	1.0399	1.03217	1.03714	1.14685	1.13907	1.13397	1.15612	1.02589	1.03742	1.02532	1.03098	1.12334	1.14122	1.12922	1.13649	1.02368	1.04392	1.04844	1.03181	1.06469	1.05465	1.0624	1.06996	1.05051	1.03805	1.04805	1.04177	1.07335	1.04948	1.06626	1.0697	1.04285
9	1.03249	1.02813	1.02721	1.03683	1.10452	1.10585	1.10049	1.10442	1.0381	1.03627	1.03413	1.03213	1.12204	1.10234	1.12279	1.12479	1.03401	1.04461	1.03597	1.04586	1.12033	1.11906	1.13075	1.13205	1.03159	1.03923	1.03388	1.0449	1.10789	1.1293	1.10882	1.11149	1.0328	1.03409	1.03003	1.03156	1.04413	1.04484	1.05755	1.05508	1.04746	1.03466	1.03598	1.03722	1.04678	1.05134	1.05621	1.05437	1.04507
10	1.02987	1.01962	1.02592	1.03236	1.08295	1.07827	1.0831	1.07846	1.03026	1.03584	1.02834	1.02526	1.08727	1.09116	1.0931	1.09195	1.02335	1.02408	1.02539	1.03059	1.09249	1.08944	1.09599	1.09853	1.02842	1.02999	1.02946	1.0258	1.07803	1.08924	1.08314	1.09512	1.02305	1.02794	1.02846	1.03316	1.03564	1.03016	1.04012	1.03232	1.02984	1.02793	1.02033	1.03202	1.03228	1.02874	1.04606	1.04667	1.02256
11	1.01865	1.02146	1.01867	1.02279	1.06349	1.05551	1.05554	1.05144	1.02109	1.03511	1.02318	1.01004	1.06402	1.06172	1.06626	1.07198	1.03134	1.02445	1.01788	1.03416	1.07213	1.06674	1.07497	1.07116	1.01524	1.02519	1.02085	1.01824	1.05341	1.06521	1.0639	1.06761	1.0163	1.01539	1.01386	1.0227	1.02983	1.02294	1.01829	1.02754	1.04478	1.02166	1.02749	1.02068	1.02302	1.01608	1.02339	1.01469	1.03024
12	1.01865	1.01601	1.02765	1.01958	1.04413	1.03999	1.04271	1.04252	1.02091	1.0217	1.02355	1.02443	1.05202	1.04311	1.04529	1.04333	1.02075	1.0223	1.02672	1.02212	1.04548	1.04413	1.04265	1.03981	1.01863	1.02282	1.02001	1.02067	1.03877	1.03859	1.04548	1.04853	1.0231	1.02649	1.01374	1.01888	1.01832	1.01306	1.0093	1.0148	1.02138	1.02546	1.0262	1.02499	1.01414	1.01708	1.02172	1.01605	1.02952
13	1.01005	1.01723	1.00214	1.02191	1.01568	1.02401	1.02615	1.01909	1.01688	1.02304	1.01929	1.00649	1.02032	1.02242	1.02119	1.01177	1.02459	1.02345	1.00804	1.00756	1.01846	1.02152	1.01759	1.01883	1.01325	1.01633	1.01268	1.01295	1.0209	1.02419	1.02002	1.01556	1.01648	1.01443	1.01374	1.00934	1.00201	0.996076	0.995471	0.995702	1.02262	1.01401	1.01597	1.02469	0.997474	0.993413	0.998744	0.999879	1.01512
14	1.00842	1.00256	1.0065	1.00592	1.00081	1.00943	1.00011	0.999704	1.01163	1.00537	1.01229	1.00489	1.00054	0.998153	0.99697	0.995301	1.00376	1.00774	1.00645	1.00776	1.00105	0.999012	1.00181	1.00074	1.00765	1.00765	1.00787	1.00939	1.00622	0.987126	0.995843	1.00128	1.00997	1.01334	0.995394	1.00755	0.991789	0.98998	0.989371	0.986574	1.01005	1.00441	1.00933	0.997225	0.98297	0.98476	0.979327	0.980878	1.00719
15	1.00848	1.00773	1.00237	1.0107	0.984138	0.990179	0.979195	0.994157	1.00661	1.01439	1.0035	1.01203	0.973639	0.984141	0.984528	0.970211	1.00779	1.0112	1.01121	0.994336	0.978243	0.972385	0.984062	0.971816	1.01056	1.00927	1.00412	1.00697	0.988634	0.973331	0.978923	0.984058	1.00881	1.00037	1.01235	1.01149	0.984807	0.974177	0.977774	0.987366	1.00593	1.0093	1.00558	0.999175	0.973445	0.980611	0.97718	0.978629	1.01097
16	1.00601	0.995057	0.992098	0.992263	0.964006	0.960613	0.966718	0.962653	1.00044	0.999893	1.00418	1.00599	0.955457	0.952932	0.953737	0.946145	0.998318	0.991406	0.99703	0.996055	0.950452	0.951984	0.958961	0.945987	0.991189	0.998665	1.0035	0.996385	0.971253	0.95312	0.969304	0.96312	1.00073	0.992048	0.991894	0.992598	0.96576	0.966107	0.959585	0.966799	1.00183	0.990837	0.995917	0.989015	0.952393	0.956727	0.961268	0.960675	1.00365
17	0.983153	1.00173	0.997901	0.997236	0.954885	0.948973	0.947372	0.949697	0.984874	0.997881	0.98502	0.99902	0.933551	0.944092	0.933822	0.925294	0.998261	0.988579	0.992426	0.9987	0.92221	0.928297	0.926884	0.918046	0.987206	0.991237	0.985599	0.99493	0.945202	0.932761	0.946158	0.940058	0.990564	0.99108	0.988272	0.988656	0.947271	0.963397	0.948859	0.952491	0.979666	0.981807	0.983849	0.992085	0.952935	0.947502	0.949859	0.959787	0.99176
18	0.984934	0.987833	0.986795	0.99157	0.931111	0.940457	0.933808	0.938825	0.981009	0.991606	0.981075	0.993264	0.919873	0.928711	0.920441	0.911701	0.988968	0.985436	0.987504	0.994336	0.912687	0.921482	0.918668	0.909694	0.997911	0.996041	0.992424	0.974367	0.932934	0.912701	0.929883	0.920128	0.988126	0.984506	0.983746	0.993151	0.947383	0.957077	0.950873	0.949335	0.976738	0.978931	0.981447	0.986534	0.941622	0.947	0.944889	0.945498	0.986358
19	0.981316	0.987554	0.98484	0.984266	0.912284	0.917513	0.913417	0.920634	0.983776	0.974976	0.977019	0.978427	0.897883	0.912221	0.894659	0.885637	0.975237	0.980462	0.984382	0.967348	0.887528	0.896667	0.89852	0.879124	0.987961	0.974822	0.981735	0.979925	0.926144	0.899671	0.918719	0.906001	0.985278	0.977024	0.976322	0.982624	0.937887	0.946297	0.945861	0.934799	0.972443	0.978068	0.979771	0.971529	0.936157	0.939849	0.935101	0.932464	0.982396
20	0.97838	0.985887	0.977363	0.972242	0.904375	0.90947	0.907982	0.89805	0.963996	0.974062	0.978441	0.972835	0.883387	0.896529	0.883977	0.875357	0.973755	0.974546	0.977079	0.964965	0.875605	0.876808	0.883038	0.867833	0.974563	0.973013	0.978155	0.970858	0.904348	0.880173	0.890764	0.890252	0.97604	0.979618	0.971315	0.971667	0.937718	0.943759	0.931923	0.929784	0.961738	0.95938	0.969044	0.977435	0.928093	0.943422	0.924163	0.921156	0.976334
21	0.975863	0.976717	0.976637	0.97426	0.887389	0.889507	0.890764	0.88132	0.969534	0.958891	0.979652	0.973224	0.864631	0.88349	0.871145	0.860206	0.96778	0.971454	0.970835	0.966356	0.856199	0.864349	0.862521	0.846954	0.967515	0.958223	0.976255	0.967998	0.883	0.864904	0.88295	0.866799	0.972496	0.977204	0.965219	0.96976	0.927497	0.932868	0.935896	0.926124	0.96124	0.973871	0.97329	0.961487	0.927822	0.935272	0.928821	0.923879	0.964686
22	0.965693	0.975437	0.96843	0.961856	0.873055	0.880046	0.87294	0.872667	0.958463	0.957307	0.96028	0.958551	0.847557	0.866824	0.847945	0.843596	0.966479	0.963704	0.962844	0.948165	0.837477	0.848316	0.846913	0.826487	0.967302	0.952107	0.966125	0.963142	0.873798	0.854364	0.862854	0.850315	0.964129	0.95959	0.945968	0.962927	0.9175	0.926491	0.921357	0.907755	0.958811	0.953972	0.955244	0.957881	0.914401	0.926261	0.917987	0.911476	0.964328
23	0.967791	0.977327	0.962963	0.970294	0.864248	0.872712	0.859725	0.867477	0.959556	0.959075	0.962019	0.967079	0.844199	0.858426	0.844698	0.838432	0.962455	0.962031	0.957659	0.951672	0.833577	0.840565	0.837131	0.825042	0.961059	0.954853	0.963103	0.964598	0.866314	0.846729	0.861781	0.847877	0.960933	0.959409	0.968718	0.966991	0.922471	0.929537	0.932247	0.921952	0.948416	0.960587	0.963792	0.962018	0.910885	0.920753	0.916834	0.908857	0.957844
24	0.965118	0.973438	0.963072	0.948639	0.852383	0.852276	0.854638	0.853899	0.957075	0.954809	0.952123	0.955229	0.820447	0.853121	0.822905	0.821478	0.947952	0.951451	0.949087	0.955376	0.810592	0.824187	0.818925	0.791585	0.953422	0.955163	0.952642	0.954126	0.844885	0.823007	0.84048	0.827481	0.956519	0.953859	0.956649	0.939968	0.908785	0.918533	0.902133	0.909445	0.947359	0.947247	0.947981	0.950733	0.91148	0.917962	0.908199	0.901948	0.951781
25	0.957095	0.959653	0.952801	0.95468	0.838994	0.848443	0.837813	0.839524	0.940817	0.946587	0.944701	0.951191	0.816229	0.837166	0.812028	0.804232	0.944815	0.945013	0.945647	0.945651	0.803247	0.813447	0.817891	0.790242	0.95046	0.939249	0.963327	0.952834	0.834826	0.815574	0.835114	0.816376	0.948382	0.951389	0.945427	0.945261	0.914427	0.918758	0.911064	0.895078	0.932044	0.942183	0.94172	0.948016	0.904929	0.903373	0.900243	0.890067	0.942775
26	0.95311	0.947979	0.957211	0.944483	0.830365	0.839122	0.834421	0.833489	0.938279	0.936411	0.935541	0.947923	0.80591	0.819397	0.79943	0.798872	0.943455	0.946896	0.945486	0.940294	0.788014	0.806286	0.802409	0.776222	0.952397	0.93638	0.943409	0.948137	0.820961	0.805852	0.816349	0.813821	0.947511	0.939261	0.936976	0.9364	0.909844	0.915596	0.911173	0.896937	0.926128	0.951962	0.931831	0.93449	0.908879	0.904731	0.896526	0.895094	0.928609
27	0.951642	0.951371	0.944317	0.940204	0.814503	0.82441	0.824552	0.821731	0.941679	0.928553	0.939121	0.948476	0.786581	0.808169	0.792936	0.780459	0.952452	0.941502	0.939774	0.935729	0.779445	0.796088	0.794442	0.77086	0.950893	0.929389	0.948443	0.937937	0.824968	0.792313	0.813944	0.793503	0.93403	0.940289	0.934081	0.929506	0.908839	0.914299	0.88912	0.895586	0.930672	0.934308	0.932837	0.94382	0.89903	0.908239	0.893804	0.897865	0.938932
28	0.950071	0.951984	0.946775	0.940708	0.814233	0.824317	0.806597	0.812767	0.932742	0.924472	0.940017	0.938733	0.789203	0.808345	0.777561	0.783917	0.927002	0.926109	0.940725	0.927858	0.763625	0.784514	0.786145	0.763332	0.946157	0.928142	0.939941	0.923635	0.806362	0.78035	0.808405	0.786963	0.93444	0.93365	0.941263	0.931905	0.897109	0.912097	0.894346	0.895137	0.912308	0.936147	0.920545	0.934785	0.891778	0.904447	0.893544	0.889176	0.924647
29	0.930987	0.936144	0.930643	0.919746	0.791765	0.804022	0.798423	0.807175	0.919132	0.912837	0.929434	0.922069	0.767581	0.788453	0.766684	0.761702	0.916942	0.916106	0.919452	0.909602	0.75365	0.771959	0.76129	0.746009	0.931525	0.925147	0.934904	0.918291	0.797813	0.769251	0.786117	0.764945	0.923107	0.917726	0.925511	0.920947	0.893424	0.89737	0.883566	0.889894	0.899921	0.929475	0.918646	0.920075	0.881605	0.900084	0.892235	0.881064	0.917861
30	0.932977	0.934197	0.933491	0.929249	0.787856	0.807569	0.792683	0.797327	0.912848	0.916064	0.927119	0.925224	0.767868	0.782354	0.768053	0.750741	0.916055	0.920242	0.923686	0.920381	0.748663	0.762594	0.767318	0.742504	0.933731	0.919215	0.934513	0.928599	0.800677	0.769301	0.78646	0.771292	0.924736	0.925268	0.919356	0.918734	0.896943	0.896522	0.889663	0.886742	0.907454	0.91389	0.918031	0.922081	0.889342	0.902661	0.878679	0.876145	0.921103
31	0.925534	0.927026	0.932207	0.9154	0.777027	0.791247	0.786902	0.795328	0.917288	0.915699	0.915697	0.913487	0.753985	0.785271	0.74716	0.741824	0.916942	0.902753	0.908339	0.907748	0.741136	0.754599	0.755511	0.736524	0.926037	0.914786	0.9311	0.917157	0.787713	0.758206	0.778859	0.755889	0.915787	0.910004	0.915737	0.918734	0.880018	0.886082	0.875615	0.87919	0.898488	0.918318	0.908925	0.909793	0.878627	0.896153	0.872032	0.871591	0.906877
32	0.926266	0.93253	0.928746	0.922956	0.77689	0.790917	0.782945	0.789561	0.913541	0.905279	0.918379	0.917696	0.752513	0.772186	0.746535	0.747525	0.92345	0.910345	0.92485	0.909467	0.739687	0.75764	0.753528	0.726576	0.918882	0.910667	0.929084	0.911436	0.778347	0.757237	0.777531	0.746794	0.913638	0.917124	0.921348	0.910853	0.897502	0.890145	0.882422	0.881219	0.902101	0.903078	0.904846	0.907906	0.883824	0.905876	0.877684	0.882584	0.906758
33	0.923959	0.921026	0.918139	0.910993	0.772531	0.775919	0.773945	0.775629	0.908293	0.899065	0.911117	0.912548	0.742644	0.775724	0.743365	0.744115	0.913332	0.909665	0.91109	0.908278	0.727039	0.746949	0.743289	0.718584	0.927059	0.922214	0.940779	0.923363	0.777202	0.760852	0.768899	0.747453	0.915033	0.912779	0.906805	0.900452	0.876999	0.888056	0.876052	0.874908	0.895254	0.907737	0.903226	0.909321	0.875542	0.89472	0.877213	0.868714	0.909996
34	0.917984	0.925136	0.921487	0.897649	0.760263	0.777953	0.768424	0.768574	0.902584	0.894194	0.912328	0.909724	0.742519	0.767014	0.741097	0.7371	0.917829	0.915058	0.911621	0.901727	0.736241	0.757151	0.754106	0.734773	0.930503	0.927079	0.945086	0.924337	0.833311	0.815015	0.7996	0.775587	0.907419	0.904574	0.903003	0.907716	0.870298	0.877957	0.861512	0.868428	0.894009	0.915616	0.902108	0.905185	0.990981	1.063	1.00884	1.05416	0.914499
35	0.912634	0.917521	0.912672	0.909421	0.750917	0.768256	0.754468	0.762804	0.909216	0.905404	0.905749	0.919632	0.763529	0.781733	0.757137	0.754588	0.910786	0.903852	0.915376	0.906161	0.782983	0.793831	0.798695	0.773335	0.944706	0.932383	0.947884	0.940041	1.0546	1.01685	0.999923	0.949421	0.894985	0.906084	0.902339	0.904822	0.867225	0.876768	0.864397	0.868373	0.888154	0.920044	0.906131	0.91192	1.40505	1.50582	1.43629	1.47362	0.923625
36	0.918926	0.908851	0.905803	0.904197	0.745706	0.769863	0.758686	0.765823	0.904197	0.902537	0.915169	0.916423	0.799359	0.809229	0.787888	0.793174	0.929014	0.917885	0.926171	0.928982	0.876329	0.896569	0.891957	0.877318	0.967515	0.961218	0.973233	0.961846	1.52106	1.43581	1.43826	1.34098	0.898008	0.896373	0.895639	0.89405	0.867449	0.890145	0.868753	0.879923	0.908327	0.924127	0.915126	0.91954	1.8346	1.88293	1.86562	1.90758	0.942536
37	0.920551	0.922693	0.910717	0.90149	0.752221	0.773836	0.755643	0.766043	0.916251	0.902537	0.916432	0.917365	0.834124	0.852858	0.833194	0.827616	0.924637	0.930716	0.935009	0.932752	1.0015	1.02177	1.01684	1.01074	0.982903	0.985496	1.00132	0.996385	2.17809	1.99149	2.08955	1.90536	0.896032	0.894983	0.904932	0.890724	0.886161	0.903691	0.890697	0.891867	0.908327	0.926428	0.927808	0.941044	2.10698	2.13967	2.1225	2.14353	0.953579
38	0.911952	0.912631	0.905245	0.901994	0.747189	0.780036	0.755206	0.761739	0.905927	0.908751	0.915169	0.921185	0.871347	0.890915	0.871068	0.873314	0.931617	0.92862	0.937603	0.933215	1.14023	1.16285	1.15787	1.15597	1.02153	1.00828	1.02801	1.03665	2.85569	2.54503	2.77455	2.51557	0.889352	0.895224	0.896665	0.890724	0.898673	0.905044	0.890537	0.912884	0.914488	0.93212	0.929373	0.941575	2.211	2.21298	2.22597	2.23424	0.973513
39	0.904928	0.916188	0.901561	0.902056	0.743862	0.774169	0.751729	0.76063	0.916076	0.900893	0.911328	0.925224	0.912626	0.915271	0.898101	0.892411	0.936709	0.939723	0.944322	0.940557	1.27696	1.32537	1.31145	1.31929	1.03547	1.0456	1.05056	1.05505	3.4156	2.99443	3.33905	3.03707	0.889293	0.885273	0.893165	0.888019	0.913421	0.92694	0.910631	0.933054	0.914925	0.940461	0.92697	0.951087	2.21452	2.20361	2.21173	2.22471	0.980475
40	0.910747	0.901793	0.900391	0.899287	0.750739	0.767214	0.752555	0.754862	0.910889	0.913137	0.922171	0.922178	0.948046	0.951961	0.933157	0.931335	0.944342	0.950719	0.953212	0.946447	1.42925	1.48112	1.46755	1.46617	1.05989	1.07817	1.09387	1.09882	3.78476	3.34414	3.70521	3.40974	0.896266	0.894261	0.895941	0.894973	0.924312	0.940485	0.917981	0.954689	0.928496	0.944829	0.947646	0.953509	2.16132	2.14067	2.16442	2.14526	0.999744
41	0.913893	0.905128	0.908761	0.892804	0.745075	0.78169	0.752513	0.766355	0.913137	0.911249	0.907168	0.945486	0.97626	0.982948	0.963401	0.960808	0.956772	0.95119	0.956229	0.966552	1.5784	1.61426	1.62889	1.61789	1.10696	1.11581	1.10763	1.13093	4.06232	3.5609	3.94882	3.65381	0.886969	0.901859	0.898478	0.883523	0.933139	0.955668	0.945752	0.963419	0.93055	0.955297	0.961166	0.954044	2.08837	2.03318	2.08146	2.0814	1.0219
42	0.903197	0.906352	0.897378	0.887704	0.751637	0.764565	0.760469	0.763336	0.91348	0.905524	0.922643	0.93552	0.998578	1.00766	0.979909	0.98658	0.952095	0.969726	0.958981	0.973168	1.69627	1.74005	1.75679	1.72687	1.12762	1.1427	1.14797	1.16655	4.17806	3.676	4.07055	3.79394	0.891383	0.890277	0.894374	0.896388	0.958778	0.957641	0.949456	0.958743	0.936339	0.963751	0.962228	0.967923	1.96925	1.90789	1.95627	1.96552	1.0201
43	0.907445	0.910632	0.906697	0.888269	0.751501	0.777716	0.747773	0.76427	0.9155	0.928308	0.925277	0.936295	1.01869	1.0321	1.00675	1.01279	0.970975	0.972241	0.968189	0.987786	1.82013	1.87505	1.89047	1.85602	1.16421	1.18402	1.18915	1.19553	4.2549	3.76045	4.14231	3.85737	0.890395	0.893052	0.898176	0.893497	0.96777	0.971019	0.967427	0.973673	0.944803	0.977553	0.960831	0.985291	1.84277	1.79468	1.84777	1.84529	1.04801
44	0.909176	0.91041	0.905358	0.888963	0.753793	0.770432	0.757772	0.760764	0.930665	0.913627	0.923434	0.935135	1.02823	1.05478	1.02087	1.02039	0.965354	0.974965	0.97237	0.985342	1.91144	1.96955	2.0047	1.94216	1.18965	1.21404	1.22793	1.22592	4.25024	3.76162	4.14712	3.88806	0.887664	0.885212	0.892258	0.887523	0.963804	0.975982	0.967263	0.975532	0.945987	0.980138	0.971167	0.98872	1.70385	1.64335	1.71075	1.71266	1.05696
45	0.910903	0.914076	0.903516	0.889528	0.751726	0.771377	0.75786	0.771058	0.919422	0.912837	0.927591	0.939617	1.04604	1.06229	1.03046	1.04007	0.98216	0.981039	0.980732	0.986264	1.99585	2.05517	2.09235	2.01779	1.21725	1.23857	1.26066	1.24961	4.23793	3.76508	4.11577	3.87951	0.88993	0.891666	0.896362	0.889123	0.980898	0.985465	0.973309	0.977844	0.950906	0.979623	0.98357	0.99439	1.59063	1.51834	1.58441	1.58919	1.07269
46	0.913999	0.914464	0.908484	0.899477	0.748986	0.771187	0.754641	0.766221	0.914406	0.919536	0.932539	0.942331	1.06426	1.07515	1.03864	1.05274	0.988673	0.992403	0.99015	1.00756	2.06884	2.13207	2.17158	2.06697	1.24259	1.27376	1.28164	1.27514	4.20374	3.73377	4.11354	3.85501	0.897137	0.900534	0.899138	0.88254	0.983132	0.988907	0.97761	0.984321	0.967029	0.993426	0.994017	0.993741	1.48028	1.41071	1.48114	1.48409	1.07778
47	0.910118	0.910854	0.900278	0.888587	0.744582	0.776156	0.754426	0.755618	0.917692	0.914661	0.926013	0.946872	1.0641	1.08859	1.04771	1.06414	0.990389	1.00167	0.997188	1.00935	2.11844	2.16944	2.23722	2.12363	1.27175	1.29273	1.31409	1.31054	4.16219	3.68526	4.05677	3.81662	0.892254	0.893718	0.898176	0.889248	0.97749	0.994607	0.984906	0.976604	0.96734	1.00498	1.00497	1.00296	1.38145	1.30229	1.38107	1.38731	1.09153
48	0.906606	0.911686	0.915126	0.889594	0.751907	0.775021	0.75773	0.764047	0.927033	0.924043	0.932119	0.946537	1.08236	1.09611	1.06579	1.06209	1.00068	1.00576	1.00126	1.01385	2.1601	2.21132	2.27999	2.16724	1.29822	1.32612	1.34492	1.33483	4.12297	3.64138	4.02117	3.77614	0.896032	0.896674	0.90059	0.890849	0.983243	0.989868	0.984144	0.977053	0.981531	1.00665	1.00692	1.00567	1.298	1.23821	1.29796	1.30524	1.10114
49	0.905294	0.914411	0.902119	0.887894	0.751412	0.780981	0.75486	0.763205	0.92911	0.92715	0.930697	0.950135	1.08166	1.09898	1.06058	1.08201	0.997017	0.998686	1.00587	1.01425	2.19111	2.2556	2.33853	2.17704	1.32227	1.34447	1.37184	1.36413	4.06089	3.57388	3.96028	3.72285	0.886969	0.899871	0.899683	0.889925	0.9914	0.997317	0.986595	0.977336	0.990248	1.02183	1.02212	1.02883	1.24004	1.17928	1.23589	1.25049	1.112
50	0.904402	0.903517	0.897097	0.886697	0.744087	0.773933	0.752425	0.759434	0.932166	0.913506	0.932911	0.937128	1.07765	1.11162	1.06234	1.07111	1.0027	1.00884	1.01539	1.01451	2.19773	2.27065	2.34749	2.18044	1.34869	1.36051	1.39489	1.37002	3.98201	3.51524	3.90369	3.66349	0.885168	0.901618	0.89775	0.884386	0.980675	0.990881	0.990296	0.967701	0.985394	1.02206	1.02793	1.02186	1.18495	1.13172	1.1802	1.20589	1.10876
51	0.902778	0.913854	0.896761	0.899411	0.742785	0.768302	0.750642	0.758901	0.925706	0.925446	0.931752	0.944489	1.08265	1.1221	1.07033	1.07909	1.00992	1.01654	1.01936	1.02701	2.1937	2.2763	2.35934	2.17843	1.36515	1.3851	1.40826	1.40785	3.91907	3.45542	3.82996	3.59143	0.883308	0.89263	0.899381	0.888631	0.98017	0.98964	0.982509	0.966405	1.00332	1.0346	1.0357	1.02475	1.15513	1.09754	1.14649	1.17318	1.1281
52	0.901206	0.910576	0.902178	0.884935	0.737706	0.774642	0.745641	0.751713	0.927551	0.924043	0.935593	0.942222	1.08195	1.12369	1.05886	1.07159	1.0124	1.0134	1.01322	1.02185	2.18885	2.26492	2.35447	2.16065	1.37537	1.3979	1.43277	1.40413	3.83474	3.37484	3.74085	3.51094	0.8793	0.89408	0.894493	0.882475	0.976878	0.984056	0.972653	0.963419	1.00426	1.0277	1.03536	1.01701	1.12163	1.07859	1.1309	1.14141	1.12563
53	0.896383	0.912243	0.9	0.890031	0.748672	0.770336	0.748511	0.755793	0.921556	0.929527	0.932331	0.948644	1.09071	1.12064	1.06192	1.06647	1.01944	1.03178	1.02439	1.02688	2.18145	2.26021	2.32627	2.13394	1.39232	1.41656	1.44788	1.42695	3.75593	3.28703	3.66674	3.45602	0.878078	0.897216	0.887431	0.889555	0.972464	0.984112	0.977337	0.961953	1.00656	1.03604	1.0438	1.03031	1.1134	1.0738	1.11101	1.13837	1.13109
54	0.904772	0.907741	0.899552	0.882921	0.738112	0.776675	0.744035	0.752911	0.925302	0.918622	0.931804	0.936295	1.08343	1.10986	1.06203	1.07456	1.00737	1.01654	1.0156	1.02622	2.14723	2.22853	2.30938	2.10151	1.42045	1.41849	1.47205	1.43586	3.66813	3.20777	3.56896	3.36179	0.893129	0.889674	0.901313	0.885184	0.962856	0.984336	0.96601	0.95435	1.01907	1.03926	1.05872	1.04425	1.09949	1.05599	1.11022	1.12503	1.13902
55	0.915414	0.911908	0.906475	0.899097	0.744402	0.769484	0.749251	0.757304	0.92536	0.921424	0.934697	0.949641	1.08273	1.11684	1.05589	1.07071	1.02566	1.03183	1.03418	1.02655	2.13481	2.20651	2.27768	2.08131	1.41992	1.42916	1.48324	1.44946	3.62053	3.15101	3.51722	3.32236	0.892836	0.891184	0.895217	0.883648	0.969726	0.972203	0.970694	0.967027	1.02841	1.04483	1.06615	1.05488	1.10815	1.07773	1.10714	1.13659	1.14886
56	0.90886	0.911355	0.910272	0.895008	0.746335	0.77767	0.762467	0.761653	0.922882	0.922523	0.937119	0.952242	1.08449	1.11958	1.0618	1.06711	1.03223	1.03262	1.02682	1.02972	2.10593	2.17812	2.26129	2.04341	1.44563	1.44283	1.50713	1.48481	3.53358	3.07761	3.44769	3.27209	0.890688	0.89969	0.910245	0.897251	0.964474	0.976266	0.974452	0.952038	1.04123	1.0645	1.08364	1.05731	1.11935	1.07137	1.11541	1.13973	1.14142
57	0.900577	0.901627	0.897433	0.893621	0.73254	0.768585	0.746339	0.75016	0.923572	0.926969	0.939489	0.944103	1.06852	1.10725	1.05569	1.05264	1.02158	1.03529	1.03317	1.03303	2.05927	2.12991	2.20948	1.99702	1.44978	1.45569	1.50025	1.46857	3.45428	3.00328	3.3464	3.16551	0.889176	0.889494	0.900164	0.886785	0.953472	0.953014	0.962524	0.952601	1.03825	1.05542	1.08442	1.0592	1.10685	1.09218	1.11603	1.12989	1.14028
58	0.904299	0.904349	0.898662	0.894628	0.734337	0.773317	0.751817	0.752956	0.926747	0.915575	0.932803	0.947592	1.06754	1.10247	1.04251	1.03116	1.02093	1.03089	1.03815	1.02272	2.01598	2.09578	2.16064	1.95113	1.45273	1.44832	1.51972	1.48087	3.35462	2.91746	3.2688	3.10073	0.893012	0.883642	0.895038	0.887462	0.953861	0.965767	0.960237	0.939758	1.04229	1.06358	1.08319	1.06516	1.11708	1.08038	1.12064	1.12796	1.14418
59	0.899319	0.915578	0.897487	0.884114	0.739144	0.776911	0.74425	0.743771	0.929338	0.919656	0.938858	0.960268	1.05783	1.09973	1.03703	1.03199	1.03566	1.03492	1.03566	1.02834	1.99041	2.06552	2.12782	1.91561	1.45166	1.44857	1.52694	1.48373	3.29242	2.85769	3.19146	3.03668	0.875116	0.884184	0.896907	0.890417	0.954307	0.963341	0.952778	0.941559	1.05405	1.07629	1.1009	1.07668	1.1141	1.1014	1.12425	1.12612	1.15631
60	0.907182	0.900126	0.905526	0.891104	0.733708	0.758273	0.742337	0.74488	0.926286	0.930501	0.9317	0.951078	1.04719	1.09363	1.03261	1.02073	1.03513	1.02518	1.02952	1.03416	1.94331	2.01329	2.09892	1.87277	1.45236	1.45125	1.51726	1.4874	3.21648	2.7849	3.13461	2.97829	0.880519	0.890642	0.898176	0.884999	0.954142	0.959278	0.951853	0.943249	1.05692	1.07905	1.10151	1.07881	1.11762	1.10469	1.11467	1.12335	1.14274
61	0.90603	0.899293	0.893245	0.883173	0.719958	0.76537	0.73886	0.742837	0.924959	0.914541	0.927012	0.940228	1.0399	1.08815	1.0136	1.01362	1.02264	1.03377	1.03899	1.02966	1.8909	1.98005	2.04021	1.8158	1.4537	1.45562	1.52347	1.48303	3.14192	2.71979	3.0556	2.90464	0.877671	0.886959	0.890449	0.878722	0.944534	0.960747	0.93252	0.930403	1.068	1.07854	1.10744	1.07325	1.11215	1.09997	1.12745	1.12968	1.14916
62	0.902724	0.904518	0.901675	0.887452	0.732045	0.759407	0.738903	0.744259	0.922997	0.918867	0.932647	0.94975	1.03044	1.07807	1.01896	1.01211	1.02696	1.03068	1.03698	1.02589	1.86859	1.94694	1.99632	1.78456	1.45069	1.45744	1.51496	1.48411	3.06999	2.66217	3.00914	2.86331	0.884761	0.901377	0.891113	0.879399	0.946656	0.954143	0.932465	0.925726	1.07242	1.08923	1.11582	1.09139	1.10972	1.11363	1.13001	1.12906	1.14226
63	0.905138	0.906295	0.895981	0.880466	0.727416	0.764186	0.737731	0.74306	0.921556	0.918438	0.928223	0.942499	1.02925	1.07489	1.00808	0.995008	1.02673	1.03068	1.0283	1.02767	1.82058	1.88516	1.96078	1.73528	1.45403	1.43971	1.51608	1.47024	3.00926	2.60103	2.92935	2.77597	0.876625	0.895044	0.894374	0.887462	0.942188	0.964582	0.932739	0.934799	1.06545	1.09849	1.11906	1.08613	1.10983	1.1024	1.11881	1.1189	1.13488
64	0.903826	0.906461	0.903403	0.884432	0.73501	0.758083	0.739774	0.743682	0.919651	0.916918	0.930856	0.956226	1.02127	1.05615	1.00147	0.992573	1.01578	1.02843	1.02767	1.02602	1.78921	1.86765	1.93312	1.70506	1.4431	1.44133	1.5059	1.4799	2.96893	2.54656	2.87589	2.73116	0.877148	0.896433	0.891053	0.887341	0.943752	0.955047	0.941178	0.943702	1.07827	1.09671	1.11766	1.10888	1.10561	1.0999	1.10604	1.12079	1.14628
65	0.897062	0.896512	0.889062	0.879835	0.731956	0.75359	0.737512	0.741995	0.926861	0.905404	0.929645	0.940228	1.01385	1.05619	0.994855	0.978591	1.01838	1.03461	1.02402	1.02324	1.75594	1.8268	1.8851	1.66944	1.43611	1.42791	1.49818	1.4711	2.90064	2.48731	2.82067	2.68185	0.881043	0.879662	0.893467	0.877001	0.93325	0.94737	0.935951	0.932037	1.08033	1.08854	1.1332	1.10368	1.09981	1.08846	1.10353	1.11325	1.13055
66	0.8989	0.896459	0.894307	0.8855	0.725349	0.76168	0.731861	0.743902	0.923976	0.917223	0.924909	0.947701	1.01033	1.05177	0.982375	0.970259	1.02613	1.03031	1.02777	1.01517	1.72737	1.80645	1.84902	1.65326	1.43304	1.42517	1.49762	1.46554	2.84375	2.44338	2.76991	2.6423	0.886621	0.896975	0.890811	0.880077	0.948277	0.951997	0.932739	0.936997	1.07983	1.10884	1.14063	1.10391	1.10653	1.08345	1.11384	1.11173	1.13818
67	0.897169	0.902128	0.895758	0.884997	0.73155	0.757042	0.738687	0.740487	0.9264	0.919111	0.931856	0.947258	1.01058	1.0516	0.985037	0.970648	1.02098	1.03398	1.03222	1.02509	1.68807	1.77423	1.81417	1.61619	1.4267	1.40763	1.47994	1.4425	2.80089	2.40565	2.74513	2.60322	0.885168	0.892811	0.885864	0.882048	0.935596	0.947766	0.941669	0.934854	1.08755	1.11149	1.14292	1.11142	1.10106	1.0911	1.10499	1.11058	1.12797
68	0.890195	0.886566	0.889171	0.875807	0.719148	0.754393	0.735253	0.74488	0.907832	0.912532	0.918695	0.936019	0.98965	1.031	0.965865	0.952916	1.01246	1.02099	1.01957	1.01365	1.63588	1.73024	1.78424	1.58412	1.41217	1.40039	1.46925	1.43796	2.73068	2.36615	2.67424	2.5562	0.875288	0.877791	0.887916	0.875707	0.927104	0.937439	0.930724	0.924545	1.08773	1.11304	1.14375	1.10899	1.10349	1.08438	1.09756	1.10126	1.11903
69	0.909542	0.899403	0.887384	0.880718	0.722698	0.75009	0.732383	0.735782	0.918324	0.927823	0.930489	0.941724	0.995589	1.03723	0.971889	0.951309	1.02418	1.03477	1.02756	1.02635	1.6289	1.71567	1.76959	1.55509	1.41136	1.3959	1.46282	1.41675	2.71767	2.34615	2.65109	2.53108	0.880285	0.88473	0.887797	0.883153	0.937998	0.951489	0.942594	0.934519	1.10136	1.11867	1.16091	1.11095	1.10349	1.09675	1.10054	1.10388	1.13848
70	0.89832	0.896124	0.889003	0.875114	0.716542	0.744553	0.721904	0.732323	0.908465	0.902601	0.926696	0.94438	0.980684	1.02423	0.961367	0.940785	1.01749	1.01969	1.01878	1.00882	1.59223	1.67429	1.7217	1.52319	1.39108	1.36407	1.43361	1.41006	2.6688	2.30099	2.60948	2.47814	0.88232	0.879722	0.88689	0.876815	0.926157	0.94167	0.936497	0.933164	1.09838	1.11511	1.14571	1.11957	1.09024	1.08195	1.10038	1.09095	1.10288
71	0.89119	0.894513	0.891462	0.881155	0.720091	0.750562	0.727121	0.734009	0.908236	0.918438	0.924698	0.942331	0.981952	1.01402	0.951114	0.935281	1.01441	1.02131	1.01566	1.01868	1.56638	1.65325	1.69391	1.50488	1.38468	1.35602	1.43534	1.39738	2.62782	2.28659	2.56594	2.43581	0.867389	0.877851	0.884957	0.871643	0.925987	0.938736	0.931868	0.920881	1.10355	1.11586	1.15856	1.11951	1.09581	1.066	1.10672	1.09022	1.10462
72	0.89098	0.889788	0.880968	0.873542	0.7129	0.749048	0.72686	0.736094	0.905408	0.906254	0.925541	0.944547	0.965204	1.0081	0.953619	0.934452	1.01051	1.00848	0.998457	0.993213	1.53791	1.61299	1.66926	1.48323	1.35697	1.34173	1.41442	1.36635	2.59515	2.23736	2.52214	2.40682	0.871862	0.873931	0.882543	0.872937	0.913699	0.931627	0.929144	0.92094	1.09384	1.11005	1.16666	1.11579	1.08812	1.07208	1.09594	1.08321	1.09555
73	0.903513	0.894234	0.895704	0.877256	0.714069	0.743561	0.728208	0.73809	0.902123	0.907717	0.914118	0.943383	0.971059	0.997578	0.946539	0.92432	1.00376	1.01089	1.00422	1.00029	1.51321	1.61039	1.64499	1.46055	1.35487	1.32226	1.40054	1.3596	2.55453	2.22555	2.49534	2.37505	0.873722	0.876526	0.877958	0.879524	0.928725	0.938624	0.923152	0.926349	1.09956	1.12213	1.16761	1.12429	1.09116	1.06851	1.09185	1.07797	1.09706
74	0.898217	0.892066	0.8784	0.872787	0.719148	0.738593	0.724209	0.727397	0.912848	0.904794	0.92375	0.936685	0.959718	0.992848	0.934878	0.927974	0.999086	1.01005	1.00565	0.992946	1.49389	1.57042	1.60932	1.44828	1.32356	1.31364	1.3701	1.33693	2.52415	2.19078	2.4646	2.35411	0.863206	0.88467	0.88182	0.866475	0.911465	0.932868	0.923316	0.917785	1.11176	1.1139	1.16404	1.12435	1.07914	1.07137	1.09976	1.07797	1.0764
75	0.887888	0.896568	0.874939	0.862021	0.715913	0.750419	0.722253	0.73099	0.907253	0.905768	0.912591	0.938456	0.95382	0.988074	0.937265	0.92013	0.995062	0.992715	0.99904	0.991293	1.47993	1.56076	1.58509	1.41905	1.31646	1.28874	1.35869	1.33639	2.49115	2.18345	2.43433	2.31874	0.869597	0.878212	0.884174	0.867765	0.913476	0.92553	0.9335	0.920377	1.10909	1.12253	1.16996	1.12695	1.08834	1.07337	1.08505	1.06892	1.07052
76	0.888936	0.890733	0.891626	0.877256	0.716586	0.74815	0.725384	0.726511	0.897741	0.891147	0.917539	0.937791	0.948987	0.986483	0.931084	0.927974	1.00045	0.991406	0.996446	0.985937	1.45749	1.5406	1.58703	1.41554	1.3043	1.27508	1.33703	1.31087	2.48652	2.17251	2.42527	2.30655	0.873488	0.876224	0.879708	0.86789	0.920681	0.923497	0.923207	0.916094	1.11774	1.12851	1.17314	1.13599	1.08677	1.07744	1.08322	1.07813	1.08217
77	0.890038	0.895792	0.872258	0.870583	0.71097	0.73618	0.722208	0.726422	0.896586	0.904734	0.906325	0.93508	0.945425	0.975211	0.926583	0.909802	0.992635	0.993031	1.00126	0.988713	1.43301	1.51442	1.55177	1.39549	1.29661	1.25866	1.33054	1.29829	2.44575	2.14018	2.39134	2.27672	0.870175	0.876947	0.883207	0.869184	0.918447	0.92728	0.917055	0.912206	1.11662	1.12655	1.18141	1.13221	1.08959	1.07873	1.0917	1.07928	1.07527
78	0.891453	0.890955	0.888781	0.871966	0.706792	0.73987	0.718297	0.726199	0.897451	0.896082	0.918119	0.928546	0.936909	0.964292	0.91782	0.90449	0.988554	0.989311	0.988511	0.978529	1.43033	1.49774	1.5433	1.38105	1.2788	1.23582	1.3104	1.28097	2.42592	2.13901	2.37571	2.26414	0.866807	0.872967	0.881338	0.866595	0.909567	0.918758	0.916021	0.914798	1.10865	1.12103	1.16856	1.13209	1.08212	1.07651	1.09018	1.07478	1.05515
79	0.892711	0.884398	0.87689	0.865421	0.708452	0.729698	0.719165	0.718257	0.895896	0.898395	0.911065	0.934804	0.929455	0.965355	0.914378	0.901421	0.977664	0.986064	0.989832	0.970921	1.41877	1.48779	1.51808	1.36187	1.25599	1.22471	1.29104	1.25965	2.38678	2.10124	2.33552	2.24436	0.859834	0.874654	0.872105	0.862963	0.907164	0.915655	0.908886	0.91091	1.11681	1.12535	1.18147	1.12949	1.06805	1.07787	1.07819	1.07426	1.04975
80	0.888883	0.883841	0.869245	0.85969	0.693086	0.740533	0.712904	0.720964	0.89082	0.891816	0.908695	0.925224	0.926221	0.967123	0.909877	0.897964	0.978789	0.976848	0.978243	0.973829	1.39334	1.4721	1.49397	1.3594	1.25228	1.21335	1.27364	1.24983	2.37079	2.09707	2.33389	2.21429	0.8621	0.862108	0.871922	0.86364	0.908057	0.917913	0.909705	0.909445	1.10492	1.12661	1.18287	1.13434	1.06935	1.07773	1.07118	1.06457	1.04645
81	0.881752	0.882339	0.8784	0.866742	0.700318	0.731165	0.719296	0.721761	0.890358	0.897421	0.904063	0.929488	0.927653	0.958193	0.902484	0.902739	0.97346	0.982086	0.973006	0.965827	1.36836	1.45307	1.47874	1.33156	1.22747	1.19376	1.25081	1.229	2.35333	2.06403	2.29597	2.19715	0.872909	0.864642	0.870172	0.86364	0.904037	0.909503	0.909159	0.913502	1.1033	1.12701	1.17985	1.12973	1.06843	1.08166	1.08515	1.07347	1.04771
82	0.88081	0.887342	0.872148	0.865797	0.701756	0.732583	0.707383	0.71586	0.900218	0.889563	0.900114	0.922124	0.920486	0.952669	0.898766	0.892167	0.966594	0.966429	0.962316	0.957094	1.36772	1.44184	1.46858	1.32388	1.21247	1.17291	1.24085	1.20811	2.32008	2.04458	2.28171	2.16588	0.86187	0.862048	0.873309	0.863519	0.91733	0.912269	0.91542	0.913841	1.10485	1.12563	1.17638	1.12306	1.06859	1.07902	1.07416	1.06306	1.03138
83	0.876932	0.883453	0.881077	0.860824	0.700633	0.729322	0.706427	0.718123	0.886898	0.891087	0.893747	0.917805	0.919749	0.949221	0.899118	0.876479	0.969731	0.967109	0.965861	0.960138	1.35199	1.43115	1.44422	1.31099	1.19396	1.16161	1.21791	1.20303	2.2906	2.02279	2.26359	2.14777	0.870468	0.85722	0.869631	0.864749	0.907722	0.920735	0.908995	0.908712	1.10946	1.12811	1.16823	1.124	1.06356	1.09025	1.07306	1.06714	1.02724
84	0.882382	0.885452	0.865784	0.857239	0.702566	0.724873	0.711252	0.721098	0.889322	0.890112	0.899011	0.928658	0.912707	0.950457	0.898494	0.881398	0.959552	0.963443	0.966497	0.950876	1.34079	1.41614	1.44013	1.30542	1.19444	1.14277	1.21886	1.18571	2.27955	2.02331	2.24706	2.13635	0.865702	0.866208	0.864561	0.855638	0.906717	0.914919	0.908777	0.908149	1.10529	1.12339	1.18901	1.13056	1.06653	1.08066	1.0784	1.06928	1.02298
85	0.885215	0.874783	0.871926	0.856545	0.694387	0.729887	0.711383	0.707564	0.8888	0.887125	0.897116	0.913323	0.91107	0.940511	0.893251	0.887636	0.967366	0.955274	0.948926	0.952862	1.32946	1.39721	1.41561	1.29408	1.167	1.1334	1.18619	1.16898	2.25023	1.99449	2.21919	2.10702	0.867561	0.859514	0.868482	0.855211	0.901411	0.912381	0.916618	0.910292	1.10884	1.1261	1.19281	1.13221	1.05468	1.07551	1.07531	1.07755	1.01517
86	0.877192	0.873891	0.858416	0.855662	0.693355	0.722743	0.703818	0.714218	0.88263	0.88213	0.887165	0.909612	0.904925	0.934279	0.880809	0.872288	0.961092	0.945116	0.950356	0.940229	1.31491	1.38299	1.39745	1.26985	1.15608	1.10919	1.16408	1.15505	2.21432	1.97795	2.18239	2.07699	0.857393	0.861505	0.870355	0.852933	0.901299	0.904083	0.907961	0.897784	1.10174	1.11448	1.1808	1.12518	1.0602	1.07208	1.07008	1.0595	1.00917
87	0.882122	0.879839	0.870361	0.851825	0.693444	0.727475	0.708644	0.709649	0.875884	0.886031	0.890062	0.906126	0.902797	0.936046	0.879753	0.865955	0.948071	0.951506	0.930143	0.945717	1.31386	1.37024	1.38758	1.26851	1.13795	1.10881	1.15536	1.13061	2.20569	1.95677	2.16075	2.06317	0.855186	0.863373	0.86058	0.858533	0.911523	0.906173	0.909651	0.908657	1.10105	1.11867	1.18432	1.12967	1.05316	1.07273	1.06658	1.06782	1.00245
88	0.880704	0.877783	0.869803	0.850125	0.692365	0.718723	0.702993	0.709248	0.87075	0.87622	0.884954	0.907287	0.893994	0.920974	0.861912	0.859965	0.945467	0.941922	0.933317	0.934802	1.28544	1.3517	1.36413	1.24551	1.1231	1.09571	1.13052	1.1149	2.15932	1.92439	2.13576	2.02974	0.846353	0.857281	0.86124	0.847144	0.898283	0.905552	0.907145	0.895531	1.09209	1.11293	1.18052	1.11927	1.04829	1.07087	1.06249	1.06148	0.983538
89	0.873627	0.869502	0.860648	0.852514	0.690838	0.725867	0.708601	0.704147	0.882168	0.870371	0.895798	0.911329	0.887483	0.919161	0.865629	0.86011	0.946712	0.937889	0.936544	0.937317	1.27374	1.34557	1.35422	1.24067	1.11493	1.07905	1.12755	1.11199	2.1531	1.91086	2.10999	2.01987	0.852225	0.852999	0.858043	0.848684	0.897725	0.908146	0.903441	0.90443	1.10025	1.11764	1.16817	1.12642	1.05046	1.07344	1.06286	1.05918	0.990802
90	0.873733	0.869114	0.862939	0.847356	0.691063	0.713991	0.698298	0.712532	0.876863	0.877499	0.886641	0.901142	0.88613	0.915005	0.867703	0.866491	0.942035	0.935638	0.933212	0.932026	1.25955	1.33577	1.34204	1.22335	1.10562	1.07312	1.1125	1.09844	2.12664	1.88744	2.1017	2.00625	0.851815	0.856678	0.875485	0.852441	0.89672	0.908486	0.90992	0.908882	1.09751	1.11707	1.18108	1.124	1.05019	1.06472	1.05815	1.06138	0.974233
91	0.87111	0.865056	0.860593	0.853083	0.687152	0.72265	0.696689	0.699444	0.877557	0.874757	0.877061	0.899926	0.891126	0.909215	0.853735	0.854605	0.940437	0.92548	0.927391	0.920184	1.24278	1.31826	1.32437	1.21716	1.09255	1.05315	1.09694	1.08252	2.09838	1.87039	2.06486	1.96233	0.846412	0.861746	0.855872	0.851518	0.902527	0.908655	0.895217	0.896374	1.10355	1.11597	1.17013	1.11425	1.04007	1.0665	1.05553	1.05264	0.979393
92	0.877718	0.863833	0.86489	0.852138	0.688815	0.710018	0.697341	0.707297	0.872019	0.874757	0.880902	0.897212	0.879782	0.906475	0.858429	0.853776	0.937953	0.92883	0.922204	0.920648	1.24527	1.30492	1.30286	1.20092	1.07861	1.04728	1.0857	1.06973	2.06972	1.84168	2.04227	1.96848	0.850189	0.855048	0.857438	0.849301	0.900683	0.910067	0.902297	0.898517	1.10149	1.11361	1.1718	1.12536	1.05279	1.07759	1.06008	1.04877	0.968708
93	0.871007	0.861442	0.862213	0.84918	0.68338	0.70893	0.689601	0.700774	0.869889	0.868422	0.873691	0.898984	0.869301	0.902983	0.860581	0.844958	0.916704	0.923436	0.913366	0.910726	1.22596	1.2829	1.30092	1.19381	1.0664	1.03324	1.07171	1.06395	2.04326	1.81943	2.00642	1.93319	0.847111	0.848473	0.854663	0.845543	0.90912	0.913454	0.902133	0.900376	1.09645	1.11517	1.1718	1.12164	1.04234	1.06271	1.05407	1.04432	0.971409
94	0.866706	0.86061	0.856742	0.837787	0.681716	0.719764	0.690862	0.7049	0.865506	0.867753	0.870902	0.896881	0.870488	0.897678	0.844893	0.833364	0.924337	0.920661	0.908657	0.917871	1.20973	1.28163	1.29167	1.1719	1.05634	1.01963	1.06041	1.04183	2.03344	1.81194	1.99148	1.90919	0.84438	0.846361	0.856174	0.839883	0.913757	0.914975	0.905783	0.896319	1.09041	1.107	1.15487	1.11212	1.0516	1.06364	1.0504	1.04892	0.956221
95	0.861253	0.861499	0.852445	0.839738	0.677852	0.705762	0.688299	0.703216	0.869424	0.861903	0.872373	0.8909	0.869545	0.895735	0.839534	0.833901	0.910786	0.911654	0.906647	0.901268	1.20597	1.25774	1.27549	1.17592	1.0445	1.02001	1.05201	1.03821	2.00616	1.77346	1.97898	1.88973	0.845889	0.845698	0.851346	0.845237	0.895491	0.902278	0.906274	0.899474	1.08773	1.10556	1.15767	1.11466	1.04207	1.04426	1.05239	1.03176	0.945237
96	0.862042	0.860998	0.854509	0.842821	0.681357	0.706234	0.700818	0.707386	0.864466	0.863976	0.876849	0.893723	0.866802	0.900508	0.84822	0.836385	0.915759	0.914536	0.905692	0.907023	1.19694	1.25995	1.2655	1.15782	1.03035	1.02138	1.04508	1.02445	1.98064	1.76501	1.94712	1.86918	0.839384	0.843951	0.848932	0.842346	0.89493	0.909615	0.89195	0.892994	1.08587	1.10867	1.16789	1.11224	1.04337	1.05563	1.04349	1.04118	0.95196
97	0.854596	0.855385	0.849932	0.839924	0.677176	0.702873	0.686255	0.698511	0.862854	0.858981	0.866637	0.887414	0.853084	0.886716	0.842036	0.818069	0.90978	0.905319	0.900931	0.895509	1.17473	1.24102	1.25109	1.13988	1.02573	1.00041	1.01811	1.02936	1.95979	1.74796	1.9153	1.84681	0.841298	0.845518	0.853879	0.836497	0.890855	0.911308	0.895002	0.879246	1.08201	1.10643	1.15677	1.10025	1.03774	1.03475	1.04642	1.02532	0.940496
98	0.863613	0.855107	0.851887	0.834766	0.678389	0.712903	0.682602	0.694073	0.862679	0.860199	0.872637	0.890845	0.853821	0.886008	0.835776	0.82143	0.910906	0.894793	0.908181	0.898885	1.16575	1.23322	1.23623	1.12993	1.02228	0.987367	1.03232	1.00675	1.95046	1.72978	1.90886	1.83261	0.84374	0.837192	0.852973	0.838097	0.899901	0.911308	0.885798	0.890402	1.08387	1.10775	1.16538	1.10468	1.0346	1.04712	1.0459	1.03322	0.939652
99	0.857375	0.852159	0.848538	0.836904	0.676998	0.703016	0.687166	0.69749	0.852415	0.856118	0.867109	0.8878	0.844567	0.879248	0.825487	0.821089	0.905399	0.891654	0.890877	0.90014	1.15655	1.22881	1.22248	1.11916	1.01206	0.990052	1.00921	0.996222	1.90761	1.711	1.88374	1.80838	0.834153	0.834237	0.8435	0.837174	0.884205	0.90843	0.893148	0.899923	1.08369	1.10384	1.14951	1.09854	1.03265	1.03618	1.03601	1.02521	0.934071
100	0.854492	0.849102	0.845077	0.828469	0.675109	0.707652	0.690166	0.694519	0.85253	0.845758	0.864268	0.886472	0.851078	0.88243	0.827912	0.81534	0.911201	0.890187	0.891195	0.894783	1.14807	1.20787	1.21299	1.13447	1.00539	0.982127	1.0021	0.991689	1.893	1.69603	1.866	1.78466	0.828923	0.841658	0.849899	0.835328	0.901021	0.901318	0.885252	0.887979	1.0797	1.10873	1.15973	1.09931	1.03168	1.03647	1.04375	1.02029	0.929687
101	0.859209	0.850883	0.841338	0.828783	0.675109	0.699895	0.688211	0.689237	0.853742	0.848925	0.856002	0.883317	0.842234	0.868372	0.822671	0.808763	0.896817	0.8894	0.891195	0.888168	1.13384	1.19223	1.19651	1.10282	0.996297	0.959535	0.997514	0.991584	1.87067	1.68183	1.8611	1.77777	0.838861	0.844915	0.844224	0.83151	0.889345	0.899288	0.88814	0.892545	1.06252	1.09044	1.15281	1.08862	1.02318	1.0296	1.0426	1.02239	0.927046
102	0.856956	0.84716	0.844016	0.830863	0.671112	0.710207	0.682645	0.688838	0.854031	0.856358	0.865426	0.888964	0.848251	0.868727	0.8231	0.809688	0.895339	0.883849	0.883416	0.87752	1.13211	1.18615	1.18504	1.0857	0.987745	0.963528	0.986661	0.982622	1.86937	1.67058	1.8286	1.74739	0.836361	0.834959	0.844284	0.828801	0.899959	0.89737	0.885634	0.886628	1.07018	1.09723	1.15158	1.10279	1.02096	1.02681	1.03978	1.01925	0.920502
103	0.861203	0.851436	0.83927	0.830107	0.665585	0.69876	0.686905	0.683692	0.848379	0.857212	0.863796	0.885864	0.84215	0.870096	0.824783	0.801308	0.896226	0.886731	0.887702	0.888898	1.1206	1.17448	1.18355	1.08688	0.981289	0.956724	0.990297	0.967889	1.84781	1.65353	1.81387	1.73818	0.830493	0.834598	0.843258	0.831941	0.889792	0.898103	0.897398	0.89119	1.07043	1.09067	1.15102	1.09381	1.01647	1.03461	1.03302	1.01422	0.920502
104	0.843114	0.841491	0.840945	0.832059	0.66909	0.69857	0.689601	0.687062	0.846359	0.844479	0.855583	0.880218	0.840022	0.857543	0.811363	0.806619	0.886876	0.882801	0.876694	0.884862	1.09798	1.15878	1.16394	1.06492	0.983009	0.959347	0.974183	0.964869	1.8232	1.64457	1.8058	1.71995	0.829622	0.834477	0.835352	0.828865	0.887501	0.884049	0.892005	0.884654	1.06034	1.08768	1.14605	1.0856	1.01782	1.02531	1.028	1.01673	0.915701
105	0.853337	0.843102	0.848929	0.831176	0.670166	0.702544	0.681558	0.687639	0.850167	0.843625	0.851794	0.878111	0.832774	0.855111	0.806394	0.799604	0.88238	0.875889	0.871932	0.877782	1.09517	1.15197	1.15725	1.06544	0.974457	0.950172	0.965119	0.956234	1.80663	1.63332	1.78879	1.70587	0.828052	0.838763	0.838732	0.81723	0.896832	0.895901	0.891626	0.885895	1.06513	1.084	1.1504	1.0918	1.01815	1.02152	1.0236	1.01883	0.904236
106	0.852289	0.839654	0.845467	0.830611	0.675649	0.695779	0.683516	0.690747	0.852705	0.850389	0.861953	0.882764	0.837073	0.860326	0.811206	0.801308	0.873736	0.867511	0.87675	0.87818	1.08868	1.13824	1.14842	1.0657	0.968593	0.94811	0.96288	0.950241	1.79657	1.62533	1.77767	1.69871	0.831306	0.834899	0.837889	0.828619	0.891748	0.893023	0.897996	0.89401	1.05362	1.0798	1.13912	1.08542	1.01928	1.03182	1.02753	1.01359	0.908858
107	0.854073	0.8416	0.834361	0.827524	0.66181	0.69275	0.680558	0.690792	0.842956	0.839788	0.850215	0.876561	0.82532	0.844989	0.808547	0.796828	0.877703	0.866937	0.876959	0.873816	1.07603	1.13578	1.13904	1.05183	0.959069	0.934384	0.959188	0.954343	1.77302	1.61112	1.75835	1.67677	0.829446	0.830497	0.832214	0.832497	0.887836	0.892459	0.891189	0.887191	1.05075	1.08406	1.11783	1.07763	1.00094	1.02846	1.03465	1.01223	0.895771
108	0.847099	0.846768	0.839941	0.823687	0.674122	0.694218	0.683471	0.679121	0.835921	0.840033	0.850371	0.870139	0.822658	0.846315	0.795908	0.792394	0.879124	0.860915	0.86394	0.874079	1.06787	1.11793	1.12844	1.03543	0.955571	0.933695	0.950738	0.939125	1.75261	1.59896	1.74474	1.65448	0.827935	0.824044	0.837646	0.822217	0.894148	0.875639	0.8901	0.888204	1.05642	1.07825	1.12996	1.07408	1.01723	1.02509	1.02413	1.006	0.902012
109	0.842748	0.846712	0.829167	0.817831	0.665629	0.700747	0.683255	0.689237	0.837708	0.835707	0.843109	0.86239	0.815329	0.84468	0.79235	0.793708	0.874566	0.865154	0.866164	0.866934	1.0618	1.10911	1.11663	1.03786	0.944649	0.921586	0.942906	0.940041	1.74267	1.58811	1.7167	1.64221	0.818235	0.826333	0.831069	0.821109	0.893254	0.890541	0.885853	0.888038	1.04609	1.0886	1.12677	1.07958	1.02248	1.02367	1.02591	1.00773	0.892469
110	0.84605	0.836431	0.83207	0.823559	0.662886	0.687736	0.678603	0.684225	0.835807	0.840887	0.852581	0.859843	0.808572	0.839641	0.794462	0.789177	0.872081	0.866463	0.853942	0.856549	1.05463	1.09332	1.10399	1.02038	0.949548	0.916094	0.947828	0.922071	1.72615	1.58012	1.71304	1.6275	0.81527	0.823562	0.83674	0.817476	0.897725	0.88834	0.888847	0.883981	1.04347	1.07273	1.13532	1.07573	1.01577	1.03468	1.01999	1.00538	0.890846
111	0.845002	0.831873	0.830174	0.819783	0.663921	0.690148	0.677862	0.68338	0.83892	0.829493	0.835791	0.859457	0.816844	0.834425	0.791723	0.77846	0.859591	0.859448	0.861032	0.85417	1.04679	1.09204	1.09681	1.0111	0.946586	0.910789	0.946543	0.928223	1.71425	1.56078	1.69355	1.60862	0.824626	0.824345	0.829498	0.817847	0.887559	0.888396	0.887539	0.886573	1.04708	1.06813	1.12141	1.07444	1.01544	1.0266	1.02151	1.00721	0.885806
112	0.847991	0.842767	0.83168	0.822552	0.665763	0.689296	0.680082	0.691012	0.830273	0.829857	0.841266	0.858515	0.81283	0.840701	0.794385	0.784257	0.87202	0.865838	0.85447	0.859793	1.03691	1.08822	1.08752	1.01409	0.934806	0.924895	0.937311	0.921745	1.70488	1.56317	1.69028	1.60552	0.821719	0.82	0.828234	0.814586	0.887	0.88529	0.880626	0.881952	1.03918	1.06059	1.11588	1.07219	1.0024	1.03718	1.02454	1.00485	0.887007
113	0.841699	0.835596	0.821912	0.809207	0.665223	0.692231	0.676517	0.679121	0.83004	0.821999	0.840791	0.86394	0.804067	0.832037	0.783703	0.774125	0.870837	0.847614	0.849918	0.856286	1.02322	1.07998	1.08253	0.998881	0.933731	0.910105	0.934345	0.922071	1.67887	1.54047	1.6677	1.5926	0.819219	0.823437	0.833904	0.83022	0.888059	0.881059	0.886232	0.87102	1.04017	1.06473	1.11694	1.06711	1.00391	1.01044	1.03004	1.01092	0.879922
114	0.839812	0.828537	0.821967	0.820097	0.657898	0.689296	0.677731	0.683913	0.829408	0.827115	0.835316	0.854473	0.806894	0.831153	0.786285	0.771542	0.863319	0.856621	0.845262	0.852779	1.0136	1.05992	1.08282	0.990584	0.920227	0.912851	0.929196	0.912787	1.67527	1.52321	1.65851	1.57735	0.820094	0.8162	0.825394	0.820923	0.886272	0.892683	0.877957	0.876094	1.03793	1.05478	1.10956	1.06788	1.00245	1.03446	1.01031	1.00187	0.883403
115	0.835198	0.829094	0.819567	0.814369	0.658035	0.692893	0.677819	0.678101	0.821218	0.827484	0.833265	0.854971	0.802552	0.827748	0.779986	0.769154	0.85456	0.845205	0.857805	0.849802	1.00844	1.05649	1.06729	0.982746	0.920227	0.902804	0.924163	0.914568	1.65667	1.51155	1.64305	1.56493	0.815504	0.819578	0.828536	0.813908	0.886608	0.900077	0.872785	0.867809	1.0238	1.06404	1.11375	1.05784	1.00181	1.02073	1.01486	1.00003	0.868096
116	0.834516	0.830649	0.819902	0.806438	0.656822	0.689296	0.673559	0.667985	0.818737	0.831565	0.842685	0.858682	0.79252	0.828589	0.777794	0.77169	0.858408	0.839654	0.845475	0.854367	0.994701	1.05438	1.05681	0.974497	0.917644	0.893689	0.916775	0.898108	1.64395	1.52118	1.63047	1.55038	0.819743	0.820482	0.819119	0.813908	0.888059	0.889917	0.869569	0.86764	1.03052	1.04668	1.09777	1.06351	0.994336	1.02052	1.01078	1.00061	0.869536
117	0.836823	0.83482	0.81968	0.808452	0.662797	0.68485	0.678038	0.677036	0.817006	0.82072	0.836159	0.851264	0.793257	0.826247	0.78386	0.774318	0.853259	0.840647	0.845846	0.844777	0.996332	1.04908	1.04504	0.971455	0.913338	0.887452	0.910676	0.901722	1.62784	1.49593	1.61668	1.53424	0.810914	0.818493	0.824249	0.812123	0.87901	0.895449	0.877574	0.864035	1.03096	1.05714	1.09598	1.06244	1.0011	1.02438	1.00424	0.998414	0.866055
118	0.834882	0.830318	0.81566	0.814493	0.651968	0.688162	0.666952	0.676414	0.81499	0.824072	0.836579	0.839195	0.793173	0.819085	0.773101	0.765893	0.855451	0.838448	0.837536	0.852648	0.992705	1.04442	1.03897	0.963155	0.909411	0.88539	0.918567	0.897569	1.6172	1.4803	1.59689	1.51907	0.810098	0.808718	0.816765	0.808797	0.880184	0.893588	0.883402	0.875078	1.02038	1.05191	1.09107	1.05299	0.993577	1.02531	1.00544	1.00014	0.872117
119	0.834779	0.82676	0.819735	0.806942	0.657451	0.682627	0.663125	0.674594	0.818737	0.825167	0.813577	0.850598	0.785394	0.819042	0.782567	0.759704	0.85693	0.848084	0.84013	0.851127	0.985633	1.03349	1.03567	0.96264	0.905215	0.884518	0.911909	0.889903	1.60996	1.47348	1.59552	1.51652	0.816317	0.811735	0.82926	0.812062	0.880912	0.895677	0.879428	0.875866	1.02019	1.04812	1.09068	1.05264	0.990439	1.02617	1.00188	0.996949	0.865275
120	0.833151	0.825093	0.819399	0.81399	0.653495	0.685749	0.665212	0.674195	0.818565	0.805549	0.824261	0.842794	0.787359	0.810335	0.77138	0.759851	0.849887	0.834783	0.842353	0.840676	0.973437	1.02883	1.01775	0.95037	0.906453	0.882147	0.898925	0.897406	1.58968	1.46436	1.57658	1.49287	0.815852	0.821389	0.81894	0.812735	0.875605	0.889297	0.868698	0.875247	1.00842	1.04805	1.08811	1.04797	1.00494	1.02159	1.0022	0.99878	0.857649
121	0.834569	0.829151	0.821577	0.800835	0.648821	0.687073	0.668081	0.666742	0.809857	0.814141	0.826211	0.84617	0.780849	0.811218	0.769774	0.756198	0.846393	0.829232	0.838543	0.834191	0.969133	1.01593	1.01461	0.936965	0.894509	0.879087	0.893948	0.883697	1.58035	1.45032	1.5545	1.48912	0.804	0.808056	0.814232	0.805535	0.876441	0.88834	0.871368	0.870346	1.01141	1.03333	1.08548	1.03905	0.995202	1.01759	1.01146	0.995903	0.851766
122	0.825971	0.823312	0.808125	0.803921	0.65318	0.683762	0.661298	0.672554	0.820757	0.817613	0.821103	0.84617	0.780602	0.816743	0.761284	0.759752	0.845092	0.831276	0.833991	0.835647	0.96555	1.00249	1.00578	0.934181	0.910167	0.877775	0.901779	0.892655	1.5597	1.43907	1.55141	1.47402	0.807773	0.812281	0.820205	0.803564	0.881413	0.880835	0.877356	0.875924	1.00245	1.03753	1.07615	1.03438	0.999911	1.0173	1.00837	1.00108	0.859809
123	0.829429	0.816476	0.819793	0.807569	0.653317	0.683669	0.657994	0.674329	0.820989	0.818952	0.829264	0.835317	0.775485	0.80883	0.759015	0.753322	0.846574	0.833213	0.834096	0.846693	0.958478	0.995628	1.00045	0.92851	0.898812	0.879523	0.895121	0.877274	1.56367	1.41952	1.53553	1.46725	0.808414	0.807694	0.815258	0.802641	0.881805	0.883653	0.872621	0.864544	0.99616	1.03713	1.08067	1.03468	0.999533	1.01716	1.00282	0.983704	0.861253
124	0.828068	0.812975	0.817057	0.809711	0.651205	0.67728	0.659691	0.669094	0.807898	0.807013	0.821263	0.837147	0.778843	0.81188	0.752911	0.753322	0.840772	0.835044	0.824678	0.833334	0.949546	0.990432	0.98914	0.926965	0.892303	0.870788	0.891876	0.877763	1.52956	1.41244	1.52775	1.45034	0.81318	0.801361	0.824492	0.801105	0.877446	0.883653	0.886181	0.876823	1.00469	1.02925	1.06933	1.03474	0.988979	1.00729	0.998169	0.985172	0.851949
125	0.830951	0.810419	0.811809	0.801718	0.658752	0.672315	0.659081	0.663369	0.807898	0.809631	0.817526	0.837202	0.77188	0.801758	0.751229	0.749131	0.834263	0.821588	0.827586	0.826386	0.934269	0.992931	0.983236	0.920367	0.898652	0.876528	0.887346	0.87269	1.51636	1.39605	1.50555	1.43726	0.802081	0.80655	0.818455	0.79815	0.875659	0.884841	0.870115	0.874963	0.996536	1.02252	1.06235	1.03297	0.988925	1.00779	0.994976	0.983967	0.852609
126	0.825654	0.824871	0.818677	0.792652	0.652012	0.680544	0.663602	0.670956	0.806686	0.805369	0.809788	0.842681	0.776263	0.803262	0.761402	0.752104	0.835446	0.823629	0.822084	0.827247	0.940795	0.982975	0.972999	0.917171	0.888483	0.882522	0.882588	0.871933	1.52216	1.3906	1.50482	1.42809	0.804054	0.808056	0.810732	0.806765	0.880577	0.88529	0.873655	0.879923	0.996348	1.0296	1.07509	1.03113	0.993688	1.02073	0.998169	0.983811	0.842044
127	0.817791	0.813532	0.809467	0.800331	0.644554	0.67695	0.660386	0.670114	0.80882	0.808111	0.81442	0.834822	0.770449	0.798532	0.749079	0.744067	0.835861	0.822217	0.823038	0.824073	0.931638	0.974002	0.968747	0.912015	0.882027	0.870975	0.880069	0.86837	1.49398	1.38994	1.48546	1.4193	0.803183	0.805461	0.816403	0.806583	0.874319	0.881963	0.874635	0.866907	0.984896	1.02977	1.06436	1.0306	0.992765	1.00285	0.997591	0.96795	0.845882
128	0.82382	0.813031	0.81767	0.796617	0.645722	0.680404	0.661255	0.663104	0.801209	0.794704	0.81068	0.831333	0.770243	0.798001	0.743953	0.745577	0.828638	0.817662	0.823409	0.829696	0.923205	0.965175	0.969696	0.897734	0.871484	0.861987	0.88796	0.857848	1.48544	1.37788	1.47957	1.41149	0.805566	0.804136	0.815441	0.791316	0.879348	0.882528	0.870712	0.871134	0.990187	1.02258	1.05252	1.03362	0.985623	1.01659	0.99084	0.980408	0.836761
129	0.819939	0.813254	0.808406	0.797562	0.641274	0.676145	0.652604	0.663324	0.811701	0.799275	0.813945	0.832275	0.763938	0.799768	0.751581	0.737489	0.833668	0.820908	0.814623	0.821226	0.91994	0.960516	0.956155	0.892011	0.873634	0.854686	0.881414	0.863569	1.4746	1.37477	1.46579	1.39701	0.799523	0.799429	0.813568	0.803382	0.871693	0.882132	0.861184	0.868318	0.990371	1.02195	1.05425	1.02091	0.985677	0.998563	0.983567	0.98245	0.836697
130	0.815485	0.806862	0.803048	0.792021	0.641811	0.670941	0.655343	0.664877	0.796366	0.800738	0.80747	0.827513	0.76406	0.791901	0.743599	0.741924	0.832662	0.811743	0.809596	0.819971	0.91151	0.952081	0.955452	0.890827	0.876862	0.857306	0.878169	0.86022	1.46593	1.35471	1.45329	1.39249	0.79319	0.811674	0.807352	0.796364	0.870075	0.879141	0.862871	0.875641	0.979539	1.01666	1.05017	1.01796	0.988708	1.01272	0.983723	0.983497	0.832918
131	0.80914	0.811808	0.807067	0.789817	0.643611	0.669663	0.651647	0.661772	0.79994	0.802382	0.801995	0.828066	0.762217	0.792167	0.739491	0.737149	0.827989	0.804099	0.81785	0.824667	0.902579	0.947177	0.945667	0.888763	0.877241	0.860928	0.874533	0.855255	1.43967	1.35298	1.43659	1.37283	0.794296	0.802988	0.816705	0.795872	0.868566	0.869715	0.857535	0.869105	0.972504	1.00797	1.0495	1.00591	0.987732	1.00807	0.980948	0.975122	0.834597
132	0.820148	0.809196	0.805838	0.793849	0.638757	0.67151	0.660602	0.664478	0.802479	0.796597	0.806471	0.833989	0.763035	0.792433	0.744421	0.735054	0.825858	0.815147	0.808803	0.822087	0.899813	0.93031	0.942653	0.881338	0.874067	0.85687	0.876657	0.85817	1.44863	1.34957	1.4353	1.37089	0.789995	0.802566	0.814777	0.798089	0.877057	0.88027	0.876813	0.864879	0.979727	1.00837	1.03905	1.0104	0.989951	1.01673	0.98906	0.975751	0.83766
133	0.81863	0.811255	0.806283	0.792272	0.648059	0.674252	0.660083	0.661418	0.79792	0.796108	0.810576	0.834822	0.760374	0.788277	0.743717	0.729745	0.832662	0.815724	0.813194	0.8205	0.897772	0.94247	0.93353	0.883659	0.865621	0.852249	0.877499	0.852771	1.43342	1.32784	1.4289	1.35909	0.788542	0.793518	0.809647	0.798271	0.886384	0.879082	0.870767	0.861951	0.974125	1.00412	1.04648	1.00638	0.987084	1.00922	0.991415	0.981718	0.833459
134	0.810661	0.808364	0.795902	0.789883	0.640239	0.671556	0.655692	0.657334	0.799075	0.792026	0.803206	0.815113	0.756115	0.783238	0.740352	0.729549	0.823846	0.800485	0.810656	0.812428	0.889794	0.930258	0.930021	0.873453	0.864436	0.851565	0.867816	0.850237	1.42924	1.33048	1.41314	1.34264	0.789007	0.802385	0.804397	0.795319	0.871581	0.875755	0.865213	0.863752	0.96734	1.00027	1.03151	1.00538	0.987084	0.996991	0.981942	0.975958	0.836279
135	0.807462	0.802359	0.801705	0.788055	0.642846	0.667487	0.651474	0.654939	0.791807	0.795558	0.804469	0.817493	0.754847	0.782929	0.73918	0.725699	0.823608	0.808077	0.801975	0.816595	0.87234	0.922854	0.918419	0.865409	0.861907	0.839643	0.857801	0.846189	1.41444	1.32219	1.40426	1.34071	0.789472	0.79008	0.807774	0.786394	0.868958	0.881283	0.86821	0.853273	0.970328	0.996472	1.03145	1.00939	0.97155	1.00421	0.975088	0.981244	0.834899
136	0.8018	0.808751	0.799305	0.786986	0.64042	0.666162	0.655734	0.659642	0.794403	0.794099	0.797731	0.824966	0.7546	0.785756	0.733544	0.724726	0.819998	0.806401	0.806845	0.807334	0.872521	0.922708	0.912559	0.868657	0.865404	0.849133	0.867201	0.845541	1.39964	1.3203	1.41117	1.33154	0.787729	0.796714	0.806569	0.79544	0.865327	0.8766	0.868101	0.8544	0.970202	0.998024	1.03324	1.00892	0.972148	0.993841	0.99419	0.976691	0.825594
137	0.807306	0.804193	0.793057	0.786103	0.636915	0.662804	0.649212	0.663901	0.791579	0.797266	0.791679	0.818377	0.751283	0.774219	0.726541	0.721268	0.816151	0.796559	0.8106	0.812957	0.86214	0.909465	0.914498	0.854788	0.863038	0.835149	0.851255	0.849321	1.39052	1.29933	1.3833	1.31393	0.784358	0.782417	0.796973	0.789099	0.869683	0.866781	0.858952	0.858402	0.967838	0.991181	1.01933	0.998585	0.977776	1.00164	0.983515	0.967114	0.824031
138	0.807199	0.807806	0.799976	0.784593	0.63696	0.667347	0.650126	0.660528	0.787368	0.781426	0.796731	0.816274	0.744363	0.779126	0.728108	0.719806	0.81698	0.80368	0.805202	0.814081	0.859464	0.912114	0.902691	0.852574	0.852546	0.843514	0.854891	0.85002	1.38557	1.29536	1.38313	1.31354	0.786393	0.792734	0.802767	0.784608	0.870018	0.874682	0.867336	0.861782	0.950343	0.987098	1.02369	0.999824	0.972579	1.00421	0.983459	0.96926	0.814905
139	0.803374	0.797247	0.796015	0.778993	0.639611	0.669476	0.641778	0.655561	0.781312	0.795133	0.795153	0.819927	0.747474	0.773425	0.726426	0.726432	0.811536	0.795405	0.797214	0.80297	0.859689	0.908437	0.892575	0.84324	0.849158	0.843763	0.856236	0.840413	1.37641	1.27739	1.37463	1.289	0.78378	0.795028	0.797816	0.779992	0.85622	0.869151	0.85944	0.859978	0.947542	0.989573	1.01905	0.989192	0.974257	1.00214	0.981631	0.969415	0.823311
140	0.803164	0.797748	0.797463	0.781952	0.634128	0.66957	0.651125	0.655293	0.794346	0.797206	0.79347	0.815776	0.752348	0.777358	0.721611	0.719806	0.817218	0.80064	0.803244	0.80747	0.860462	0.892793	0.887868	0.845921	0.857118	0.843078	0.854332	0.84646	1.36291	1.27464	1.36453	1.2957	0.79319	0.792132	0.797215	0.786454	0.87242	0.872141	0.87006	0.86229	0.956631	0.99072	1.02	0.995927	0.969334	1.00557	0.973515	0.971875	0.829135
141	0.805575	0.794578	0.791157	0.779497	0.63997	0.668671	0.643995	0.653164	0.785291	0.780022	0.795416	0.808746	0.74555	0.765114	0.718991	0.711377	0.815206	0.796033	0.796259	0.801781	0.842054	0.887006	0.885349	0.840871	0.844586	0.840454	0.850808	0.832965	1.34733	1.2667	1.35659	1.28421	0.785811	0.791951	0.792626	0.783745	0.866163	0.869491	0.865431	0.858513	0.952711	0.986466	1.01223	0.980211	0.973609	0.98583	0.97603	0.958111	0.812204
142	0.809925	0.800748	0.798747	0.788435	0.63615	0.668624	0.651996	0.651123	0.790195	0.784838	0.788782	0.817769	0.746	0.771083	0.72044	0.713617	0.812304	0.802162	0.801024	0.811899	0.855112	0.882101	0.888035	0.844891	0.853677	0.838209	0.852093	0.83	1.35048	1.26298	1.35281	1.27499	0.787788	0.790682	0.796189	0.784547	0.871639	0.878293	0.871911	0.846513	0.944431	0.980255	1.01609	0.978025	0.973067	0.994413	0.981471	0.969312	0.824333
143	0.797083	0.780518	0.788647	0.771186	0.631521	0.663277	0.643649	0.653342	0.784948	0.784288	0.790049	0.816274	0.736746	0.776252	0.716371	0.712839	0.802124	0.790118	0.792505	0.798143	0.835163	0.880633	0.876516	0.832828	0.845714	0.820111	0.85092	0.834747	1.33748	1.2525	1.34409	1.25576	0.783315	0.787485	0.800596	0.783745	0.859127	0.865144	0.859549	0.853667	0.943872	0.978586	0.998878	0.979031	0.971877	0.987766	0.972889	0.965594	0.808843
144	0.806467	0.798358	0.794283	0.770621	0.635655	0.668102	0.650691	0.649169	0.785005	0.777589	0.79094	0.815001	0.743913	0.777358	0.721416	0.714446	0.816566	0.793993	0.794833	0.81395	0.840694	0.875482	0.87796	0.828238	0.850985	0.836836	0.849351	0.838904	1.34614	1.25046	1.34594	1.25015	0.779596	0.781032	0.793052	0.774759	0.862812	0.872649	0.862925	0.85778	0.939638	0.969099	1.01217	0.975898	0.959268	0.995632	0.971527	0.965228	0.812085
145	0.798497	0.791744	0.781892	0.772069	0.634982	0.663373	0.646777	0.648461	0.77595	0.779353	0.787363	0.801437	0.731997	0.767944	0.717036	0.706165	0.80692	0.78446	0.783985	0.788151	0.821291	0.873274	0.860416	0.815917	0.842592	0.817801	0.840682	0.823091	1.32275	1.23829	1.32069	1.24918	0.783604	0.778618	0.785206	0.7779	0.854937	0.875923	0.855903	0.861219	0.934159	0.969674	1.00307	0.973715	0.959645	0.986547	0.972889	0.958267	0.813167
146	0.801014	0.783797	0.793892	0.768859	0.629276	0.664648	0.642516	0.646686	0.781197	0.7757	0.791364	0.803045	0.729826	0.763081	0.712106	0.712058	0.803545	0.790537	0.792715	0.80105	0.828364	0.867095	0.858269	0.81406	0.847274	0.832094	0.836986	0.815698	1.31204	1.22536	1.3188	1.23839	0.789065	0.79165	0.78931	0.777589	0.860802	0.864919	0.861672	0.862964	0.931668	0.957367	1.00307	0.972001	0.969494	0.993985	0.964043	0.959524	0.805784
147	0.792099	0.792301	0.787695	0.769928	0.627883	0.653247	0.645647	0.645088	0.771856	0.777894	0.790364	0.806254	0.7347	0.768518	0.707292	0.705677	0.808103	0.78153	0.781339	0.786765	0.821698	0.857386	0.858061	0.805968	0.844263	0.824356	0.834918	0.826651	1.30762	1.21737	1.30124	1.23777	0.771576	0.778799	0.786534	0.780484	0.85583	0.867797	0.851438	0.855755	0.939262	0.956966	1.00044	0.966032	0.967817	0.984402	0.971108	0.951516	0.805123
148	0.79682	0.789632	0.791379	0.773765	0.632197	0.656938	0.645213	0.652408	0.780332	0.772653	0.787994	0.802212	0.730317	0.759147	0.712027	0.707724	0.801356	0.785037	0.793826	0.799861	0.8207	0.855178	0.847947	0.810246	0.830595	0.81961	0.834132	0.818019	1.30402	1.21539	1.29991	1.22287	0.773146	0.778016	0.801136	0.768789	0.855438	0.868754	0.854975	0.857216	0.932228	0.965416	0.99737	0.970817	0.965544	0.982327	0.963623	0.957327	0.807403
149	0.794406	0.796581	0.791215	0.771186	0.63242	0.660392	0.640342	0.648149	0.77053	0.775941	0.780677	0.801328	0.727083	0.760825	0.713319	0.70514	0.797213	0.785614	0.784831	0.796883	0.818434	0.856258	0.845551	0.804317	0.831886	0.820237	0.843647	0.824818	1.29576	1.20439	1.29055	1.22206	0.783428	0.785919	0.797033	0.774021	0.861638	0.874907	0.85367	0.849554	0.927684	0.968868	0.992174	0.968218	0.978912	0.990124	0.97425	0.958163	0.801762
150	0.788641	0.784629	0.781166	0.778424	0.633813	0.661007	0.641821	0.64966	0.770359	0.773872	0.78594	0.797009	0.726262	0.762904	0.708546	0.696226	0.806505	0.786033	0.786576	0.792121	0.81585	0.852974	0.848896	0.800452	0.836299	0.825852	0.840231	0.818395	1.29163	1.20607	1.28758	1.21571	0.777736	0.772827	0.786232	0.773465	0.862477	0.875075	0.853561	0.859809	0.921894	0.962945	0.980553	0.960657	0.977124	0.992985	0.9653	0.965228	0.812924
151	0.789846	0.783631	0.795344	0.76999	0.632242	0.656795	0.641909	0.642293	0.767184	0.774113	0.77652	0.792468	0.731791	0.754327	0.700289	0.693887	0.795554	0.784041	0.783454	0.792852	0.797763	0.84297	0.837131	0.79808	0.834199	0.820608	0.826524	0.819583	1.26902	1.18846	1.26933	1.20956	0.764255	0.776084	0.791724	0.775682	0.861191	0.867233	0.853725	0.846513	0.916481	0.952133	0.98614	0.9619	0.970307	0.976108	0.972837	0.955859	0.801881
152	0.785651	0.776516	0.789147	0.769362	0.629321	0.652396	0.639213	0.646995	0.771567	0.767658	0.782679	0.799443	0.724215	0.751942	0.699821	0.698418	0.792536	0.778857	0.780122	0.793114	0.802433	0.843508	0.837377	0.792151	0.838506	0.820421	0.829657	0.817479	1.26546	1.19848	1.25727	1.20723	0.770764	0.769811	0.792388	0.769466	0.86175	0.864919	0.84659	0.851414	0.918163	0.94811	0.97329	0.957173	0.96787	0.985761	0.958913	0.950625	0.799359
153	0.7964	0.783906	0.783289	0.770303	0.623117	0.649274	0.64217	0.64593	0.768857	0.77192	0.777887	0.795405	0.719014	0.755786	0.703654	0.698125	0.796265	0.779173	0.777476	0.787491	0.796536	0.828453	0.833083	0.79442	0.829304	0.818925	0.825071	0.810784	1.26366	1.18718	1.25564	1.19168	0.768381	0.769389	0.789612	0.771433	0.859685	0.858655	0.855794	0.853387	0.911001	0.936836	0.989492	0.953096	0.960675	0.980611	0.960693	0.9556	0.790234
154	0.782822	0.782573	0.778544	0.763949	0.622759	0.659397	0.633519	0.646242	0.76851	0.76589	0.777255	0.797009	0.722988	0.752427	0.708232	0.695934	0.79029	0.772835	0.781126	0.783455	0.79536	0.829189	0.823134	0.786892	0.843348	0.814867	0.83111	0.810838	1.24996	1.1852	1.25194	1.1762	0.777096	0.778799	0.788343	0.776851	0.858792	0.865992	0.854975	0.855302	0.908699	0.949257	0.978988	0.951441	0.962947	0.969241	0.955671	0.953765	0.804821
155	0.785495	0.788299	0.777147	0.769486	0.620917	0.65391	0.635648	0.648372	0.767245	0.769362	0.77831	0.792858	0.72016	0.748803	0.700212	0.696567	0.788927	0.769067	0.779857	0.785178	0.794407	0.825954	0.816983	0.781478	0.824409	0.815116	0.824844	0.80733	1.23973	1.17034	1.24121	1.17809	0.767392	0.774397	0.77911	0.765834	0.843654	0.859556	0.843214	0.856373	0.903158	0.935284	0.966306	0.940868	0.949415	0.977536	0.950593	0.95408	0.794498
156	0.791786	0.781741	0.77888	0.761807	0.623882	0.650835	0.632386	0.640341	0.760553	0.770521	0.775625	0.792192	0.712053	0.740492	0.694617	0.685898	0.786147	0.777339	0.776521	0.777106	0.784705	0.818696	0.814382	0.781842	0.81564	0.813433	0.824397	0.811432	1.23393	1.16473	1.22317	1.16861	0.764545	0.774276	0.785747	0.76177	0.848344	0.860064	0.849693	0.852485	0.903906	0.942876	0.968262	0.947662	0.959268	0.972172	0.954518	0.945339	0.80278
157	0.780671	0.789078	0.771453	0.757086	0.622759	0.652585	0.640257	0.641451	0.773297	0.77192	0.768938	0.796343	0.715821	0.753311	0.698098	0.690866	0.789518	0.771317	0.76996	0.787889	0.78194	0.825954	0.818014	0.768694	0.820805	0.804881	0.820816	0.806631	1.22477	1.16927	1.23408	1.16323	0.762978	0.763839	0.778266	0.764971	0.851306	0.858935	0.851165	0.854006	0.903346	0.94115	0.967926	0.94382	0.95131	0.979611	0.95342	0.947592	0.796237
158	0.792362	0.789854	0.786134	0.765583	0.626984	0.656984	0.642996	0.642691	0.765282	0.769546	0.779781	0.799112	0.71664	0.743896	0.700759	0.695204	0.795735	0.776868	0.774141	0.78478	0.783707	0.815214	0.81686	0.779882	0.830918	0.808067	0.829657	0.81208	1.22354	1.15603	1.23314	1.15824	0.770939	0.77349	0.788224	0.765648	0.864488	0.860629	0.858679	0.862401	0.911936	0.948049	0.967815	0.947603	0.954719	0.984258	0.970585	0.945757	0.805482
159	0.784812	0.775737	0.775921	0.76231	0.623028	0.654146	0.643561	0.641983	0.764821	0.764916	0.773307	0.792414	0.710785	0.739784	0.696885	0.690233	0.792064	0.771997	0.77234	0.773271	0.776953	0.809376	0.811037	0.770963	0.819351	0.807379	0.816677	0.80582	1.22968	1.15384	1.22287	1.15402	0.763732	0.769148	0.787317	0.767128	0.856612	0.862153	0.856227	0.858063	0.899549	0.929017	0.962786	0.951798	0.944058	0.975963	0.954673	0.957272	0.795576
160	0.77438	0.776626	0.771176	0.752428	0.62213	0.646153	0.630692	0.641983	0.757153	0.760834	0.759518	0.794684	0.708367	0.739342	0.680064	0.687164	0.784311	0.765872	0.770278	0.77049	0.776047	0.804276	0.799272	0.765858	0.82387	0.805069	0.819419	0.798317	1.20841	1.14544	1.21256	1.14365	0.758446	0.764261	0.778445	0.776299	0.856054	0.84573	0.859604	0.853612	0.895503	0.927291	0.955803	0.936377	0.947577	0.981113	0.961479	0.937856	0.790655
161	0.785758	0.780627	0.775028	0.767093	0.619523	0.654715	0.639301	0.638256	0.766898	0.772593	0.771256	0.790642	0.712135	0.735276	0.690781	0.685509	0.788927	0.775559	0.768956	0.779686	0.770516	0.812614	0.808849	0.763126	0.822958	0.808002	0.824117	0.805548	1.21528	1.1458	1.19964	1.13696	0.7617	0.759132	0.78068	0.764539	0.854098	0.856226	0.861618	0.856881	0.905461	0.92384	0.958652	0.940573	0.956397	0.981611	0.959803	0.944973	0.789752
162	0.784393	0.776738	0.765428	0.761807	0.617637	0.644166	0.631995	0.641983	0.758822	0.765401	0.772044	0.785883	0.70628	0.734967	0.688395	0.68887	0.786147	0.765192	0.769907	0.772541	0.763034	0.801676	0.796753	0.756425	0.820698	0.803447	0.816957	0.802796	1.20035	1.13195	1.19981	1.13285	0.762802	0.773068	0.778748	0.76048	0.852815	0.859163	0.857753	0.859978	0.892637	0.937411	0.955021	0.936141	0.944275	0.978466	0.961739	0.944711	0.787652
163	0.780198	0.773847	0.773354	0.757338	0.622533	0.656559	0.63504	0.643801	0.753921	0.76589	0.771572	0.783835	0.712422	0.740804	0.688318	0.679079	0.785318	0.763515	0.772767	0.772011	0.768612	0.798931	0.79279	0.758848	0.819514	0.807754	0.8136	0.80339	1.19524	1.129	1.19805	1.12179	0.761119	0.770293	0.773498	0.762201	0.860802	0.856057	0.854432	0.860655	0.890584	0.924934	0.953512	0.931828	0.946712	0.992985	0.963623	0.947329	0.792875
164	0.782559	0.770512	0.770895	0.75551	0.621098	0.64388	0.630343	0.642159	0.748792	0.755594	0.77136	0.783169	0.701816	0.731695	0.686987	0.685117	0.782833	0.766184	0.760384	0.773135	0.763943	0.802364	0.792295	0.757352	0.816123	0.801825	0.819866	0.792977	1.19336	1.12152	1.18603	1.12264	0.759841	0.766915	0.768309	0.767003	0.852253	0.853575	0.852199	0.85581	0.885978	0.928324	0.950551	0.929288	0.95645	0.983044	0.957971	0.951986	0.789335
165	0.780198	0.768457	0.771566	0.762942	0.622939	0.650409	0.63317	0.641671	0.755941	0.746882	0.76899	0.783889	0.704274	0.732403	0.685813	0.682293	0.786324	0.76896	0.761548	0.7738	0.764168	0.790693	0.792913	0.747403	0.815211	0.796582	0.819755	0.802851	1.17966	1.11434	1.18049	1.11091	0.764197	0.761425	0.778084	0.772175	0.856166	0.856453	0.85394	0.856653	0.876016	0.923897	0.956752	0.934608	0.953095	0.976177	0.951064	0.947747	0.78513
166	0.77873	0.774792	0.770841	0.757086	0.61966	0.646625	0.626954	0.639452	0.751326	0.758152	0.76178	0.782226	0.704724	0.732536	0.682761	0.679613	0.785198	0.767967	0.761492	0.76725	0.76181	0.788683	0.788661	0.753692	0.811121	0.797144	0.812706	0.800747	1.17982	1.11312	1.18019	1.10298	0.762572	0.758048	0.782128	0.757831	0.852927	0.86283	0.860857	0.857949	0.884296	0.927117	0.953791	0.922556	0.947631	0.980113	0.95122	0.937176	0.792155
167	0.774956	0.764177	0.765986	0.751734	0.617771	0.650126	0.629823	0.636436	0.756631	0.761808	0.758779	0.772043	0.701897	0.729001	0.67529	0.673571	0.768745	0.756916	0.760437	0.760105	0.741953	0.78005	0.778796	0.73936	0.813597	0.801948	0.809122	0.793136	1.16751	1.09276	1.16361	1.09841	0.756993	0.762329	0.775065	0.761157	0.849908	0.850526	0.845989	0.841388	0.882181	0.918606	0.935798	0.920134	0.938808	0.982541	0.947033	0.932933	0.781892
168	0.779256	0.765509	0.770673	0.75419	0.621457	0.646955	0.632821	0.636037	0.751212	0.755045	0.762255	0.784719	0.701488	0.737751	0.689373	0.677665	0.773718	0.774302	0.763027	0.770096	0.753514	0.785101	0.779663	0.740081	0.813005	0.799267	0.811752	0.794863	1.1714	1.10737	1.16928	1.09241	0.760478	0.763538	0.768973	0.755678	0.856166	0.857863	0.854869	0.847076	0.884174	0.91786	0.945467	0.926099	0.949579	0.981755	0.957555	0.943978	0.784529
169	0.765834	0.7709	0.761966	0.747204	0.611481	0.643218	0.624127	0.635948	0.75277	0.750478	0.753463	0.776802	0.69424	0.730944	0.677089	0.67557	0.766199	0.752832	0.762975	0.764141	0.735243	0.781328	0.774625	0.737039	0.803051	0.779355	0.805709	0.788548	1.15181	1.09138	1.15455	1.08305	0.756294	0.763538	0.767283	0.759802	0.855773	0.856566	0.847898	0.838402	0.878135	0.909292	0.941776	0.922379	0.945358	0.976391	0.951483	0.930581	0.783451
170	0.772126	0.767011	0.757947	0.748652	0.615929	0.643644	0.630039	0.633286	0.755133	0.751693	0.753515	0.775696	0.699729	0.727895	0.680023	0.67333	0.776855	0.755504	0.759905	0.764342	0.747757	0.778384	0.77669	0.738845	0.808592	0.788531	0.810634	0.794432	1.14984	1.08267	1.14815	1.07686	0.756818	0.759313	0.769092	0.759061	0.857952	0.864299	0.846481	0.840596	0.867177	0.907336	0.934177	0.91275	0.940108	0.97868	0.945883	0.930684	0.776728
171	0.778048	0.763676	0.768999	0.756773	0.616513	0.647477	0.626735	0.631332	0.746943	0.741217	0.760149	0.772043	0.695305	0.725818	0.677207	0.673571	0.771944	0.753199	0.758318	0.762886	0.737919	0.77191	0.767649	0.733534	0.802136	0.791591	0.810578	0.789577	1.14572	1.08247	1.13961	1.07299	0.752403	0.759373	0.773256	0.748599	0.843765	0.857975	0.858842	0.844315	0.874273	0.907161	0.931496	0.918656	0.940485	0.980685	0.948342	0.932726	0.778109
172	0.776004	0.764455	0.766766	0.748148	0.614894	0.644685	0.624476	0.631734	0.747176	0.753586	0.764886	0.783835	0.696289	0.722723	0.676737	0.673963	0.770285	0.75299	0.759059	0.766786	0.74064	0.774364	0.770537	0.739154	0.805094	0.803447	0.803865	0.788983	1.13999	1.06633	1.13231	1.0632	0.752055	0.759132	0.770361	0.755799	0.856443	0.863507	0.85394	0.838571	0.878882	0.913202	0.929205	0.914401	0.945358	0.975321	0.954673	0.93152	0.78579
173	0.779886	0.764064	0.766821	0.753245	0.613053	0.639387	0.636082	0.636258	0.750579	0.755289	0.759622	0.779294	0.699688	0.725686	0.680336	0.671235	0.774428	0.755137	0.757525	0.766524	0.738237	0.770931	0.76641	0.733637	0.806708	0.79758	0.802631	0.792057	1.12915	1.07855	1.1372	1.0709	0.759435	0.752799	0.773439	0.757831	0.852365	0.864239	0.84915	0.847809	0.872468	0.909349	0.932501	0.919069	0.95001	0.983188	0.953368	0.938064	0.777146
174	0.765991	0.759674	0.765202	0.742735	0.615031	0.648848	0.633343	0.640252	0.747637	0.74944	0.756621	0.777246	0.690269	0.721131	0.672316	0.665779	0.769693	0.752203	0.759696	0.764009	0.734474	0.772549	0.76158	0.730698	0.806009	0.796146	0.808619	0.795511	1.12621	1.06379	1.12406	1.06637	0.761294	0.762088	0.766436	0.748599	0.84896	0.862434	0.844357	0.840147	0.868422	0.89244	0.926859	0.912927	0.950879	0.975391	0.939548	0.935708	0.774206
175	0.765884	0.765287	0.760682	0.738517	0.616469	0.636832	0.633343	0.628405	0.745678	0.745968	0.757884	0.776471	0.691659	0.720955	0.667776	0.66763	0.773303	0.751104	0.744614	0.75951	0.73071	0.76578	0.758235	0.73111	0.797563	0.788657	0.804647	0.783747	1.11991	1.05814	1.12093	1.05569	0.750079	0.753522	0.764324	0.75303	0.846557	0.854648	0.851329	0.851189	0.866928	0.893246	0.925406	0.916116	0.938483	0.967525	0.93154	0.935815	0.770125
176	0.766933	0.763567	0.759118	0.743931	0.606043	0.641091	0.632736	0.627474	0.752366	0.743594	0.758255	0.773094	0.691047	0.720513	0.661439	0.66422	0.767681	0.743093	0.758423	0.758653	0.722414	0.77039	0.757286	0.72281	0.808539	0.782603	0.797989	0.785634	1.1085	1.05982	1.10689	1.05027	0.748626	0.757325	0.772775	0.752844	0.846781	0.847988	0.848932	0.836598	0.862012	0.900607	0.927641	0.910328	0.941839	0.973391	0.945987	0.926445	0.771987
177	0.773015	0.763955	0.762692	0.750224	0.614672	0.640805	0.627996	0.624678	0.744352	0.746273	0.755201	0.776634	0.688017	0.718657	0.672277	0.663928	0.764425	0.752677	0.75578	0.757857	0.732706	0.761858	0.751092	0.726679	0.802299	0.793273	0.805597	0.787632	1.11247	1.05824	1.11676	1.05426	0.747813	0.752317	0.76197	0.748414	0.840134	0.855721	0.847461	0.84736	0.858277	0.89658	0.919931	0.898217	0.93713	0.962519	0.940805	0.929112	0.770125
178	0.765045	0.757005	0.756999	0.750476	0.612335	0.640995	0.622736	0.629336	0.7466	0.74944	0.750885	0.776358	0.689776	0.719142	0.663787	0.664657	0.771944	0.746655	0.762394	0.749588	0.720055	0.760483	0.750225	0.718378	0.803697	0.784787	0.800225	0.788009	1.10326	1.05778	1.10517	1.04153	0.746942	0.749301	0.76541	0.751062	0.836784	0.861701	0.844576	0.844598	0.859024	0.892784	0.919372	0.900875	0.943841	0.961733	0.93552	0.925972	0.776307
179	0.763002	0.761952	0.760011	0.742041	0.61431	0.642556	0.623389	0.630669	0.750175	0.749989	0.749042	0.771268	0.690188	0.717597	0.670751	0.671235	0.767267	0.755034	0.750963	0.761692	0.72681	0.755238	0.750638	0.721677	0.798156	0.791277	0.793399	0.772845	1.10208	1.05228	1.09894	1.03777	0.742293	0.756903	0.771991	0.750139	0.851082	0.861193	0.853725	0.844992	0.863192	0.894052	0.90764	0.903828	0.941408	0.96545	0.947452	0.932933	0.773785
180	0.763474	0.757005	0.755547	0.744117	0.607976	0.641893	0.625345	0.629649	0.738006	0.74877	0.746777	0.767389	0.68433	0.716314	0.667465	0.656521	0.760816	0.751523	0.744824	0.753161	0.713256	0.754797	0.746842	0.715645	0.801114	0.782289	0.800001	0.775003	1.09357	1.0416	1.09525	1.03231	0.750137	0.751955	0.756963	0.744475	0.838906	0.851826	0.840274	0.842684	0.857962	0.886059	0.914791	0.897683	0.937782	0.963519	0.946406	0.937383	0.773546
181	0.760328	0.762121	0.753818	0.740469	0.616513	0.641517	0.626735	0.627385	0.747869	0.743594	0.745146	0.769161	0.684412	0.714281	0.662299	0.659882	0.762413	0.754247	0.74911	0.761495	0.719738	0.752149	0.752208	0.724873	0.794875	0.791216	0.800955	0.773815	1.09296	1.04567	1.09186	1.0267	0.74752	0.752317	0.765291	0.751183	0.847339	0.859104	0.8412	0.848203	0.864188	0.889162	0.914456	0.900698	0.951798	0.953005	0.933216	0.926497	0.777027
182	0.760119	0.76301	0.753424	0.74179	0.608379	0.632762	0.626823	0.625654	0.741352	0.741337	0.751149	0.768055	0.686829	0.712069	0.657369	0.661052	0.764898	0.749427	0.74366	0.75693	0.715431	0.741947	0.742876	0.705024	0.79751	0.791216	0.795527	0.76804	1.09112	1.02775	1.08851	1.02585	0.750719	0.752738	0.756721	0.742749	0.846388	0.858427	0.843432	0.853557	0.858587	0.885196	0.902835	0.905248	0.931071	0.956513	0.942482	0.922991	0.766222
183	0.766883	0.764843	0.749127	0.737886	0.613773	0.645963	0.619083	0.626674	0.734835	0.741522	0.741357	0.76274	0.682406	0.710877	0.665665	0.659057	0.761584	0.740159	0.751333	0.750117	0.714661	0.747685	0.744323	0.710231	0.796325	0.78466	0.801234	0.776028	1.0874	1.0251	1.08293	1.01234	0.746071	0.741819	0.758832	0.746015	0.847563	0.8595	0.839076	0.840935	0.841407	0.889681	0.90669	0.891777	0.946006	0.951149	0.938606	0.923512	0.759376
184	0.758441	0.760119	0.752811	0.738328	0.610313	0.630256	0.620908	0.628093	0.739275	0.737621	0.749199	0.765563	0.680441	0.714414	0.662731	0.667874	0.764782	0.734975	0.7489	0.746746	0.706454	0.743665	0.743828	0.703427	0.78137	0.778732	0.798939	0.77522	1.07815	1.01899	1.06781	1.01742	0.740145	0.741819	0.755154	0.736658	0.847173	0.850697	0.842668	0.842964	0.846632	0.885541	0.900879	0.895319	0.937671	0.952866	0.940857	0.930318	0.768383
185	0.760485	0.756173	0.749073	0.736751	0.608875	0.631674	0.61352	0.624366	0.735468	0.735732	0.741513	0.754048	0.67995	0.710036	0.656979	0.660808	0.748978	0.741155	0.740699	0.750384	0.707681	0.738319	0.736107	0.700952	0.792129	0.779482	0.789484	0.775488	1.06871	1.01462	1.0685	1.00608	0.730906	0.742184	0.767947	0.737767	0.843484	0.849004	0.836789	0.849838	0.835989	0.879273	0.907751	0.890357	0.931555	0.947144	0.941432	0.925606	0.76166
186	0.757865	0.76412	0.756718	0.742735	0.613456	0.644828	0.620301	0.62663	0.735929	0.736161	0.747252	0.766396	0.67876	0.713661	0.662731	0.654866	0.758742	0.751104	0.742443	0.754879	0.709448	0.738368	0.732555	0.708117	0.797241	0.774425	0.794688	0.771874	1.07382	1.02276	1.0645	1.00275	0.744325	0.759433	0.769454	0.752663	0.84516	0.850809	0.844357	0.84567	0.847008	0.888474	0.896577	0.888706	0.935021	0.969883	0.951012	0.929061	0.766704
187	0.759962	0.764011	0.749018	0.730838	0.612649	0.643171	0.623735	0.625386	0.74556	0.739814	0.748463	0.766614	0.681097	0.711099	0.667856	0.658031	0.757322	0.743405	0.748316	0.747275	0.705278	0.737632	0.735569	0.704148	0.79751	0.782228	0.790042	0.782397	1.06568	1.0138	1.06313	1.00383	0.747872	0.744232	0.763724	0.745398	0.850301	0.857354	0.835755	0.842286	0.846882	0.876855	0.906075	0.899751	0.931555	0.96016	0.931595	0.927858	0.766823
188	0.754613	0.75306	0.750076	0.737572	0.61211	0.636785	0.621822	0.625077	0.736105	0.738475	0.74246	0.768608	0.680481	0.70513	0.659992	0.657106	0.75324	0.732619	0.750753	0.752234	0.704642	0.735966	0.73107	0.698632	0.802728	0.770681	0.79379	0.777378	1.06581	1.00433	1.05467	0.99234	0.736949	0.750867	0.753162	0.739182	0.85069	0.850641	0.834502	0.840092	0.849311	0.866966	0.900432	0.885989	0.929122	0.96123	0.93421	0.926394	0.765081
189	0.761061	0.756339	0.74924	0.739776	0.613996	0.634419	0.618476	0.624768	0.734317	0.744569	0.741936	0.765785	0.672087	0.701153	0.656118	0.652964	0.7517	0.74456	0.747365	0.739667	0.706727	0.7265	0.731647	0.695075	0.795034	0.772494	0.796253	0.773384	1.05816	1.00408	1.05351	0.990405	0.743919	0.751714	0.756904	0.741149	0.846053	0.847027	0.844794	0.833273	0.835368	0.877775	0.89613	0.890475	0.935616	0.958513	0.936566	0.926549	0.757395
190	0.755924	0.748671	0.74215	0.731717	0.606268	0.626945	0.619302	0.621529	0.731893	0.729458	0.740094	0.76274	0.669916	0.708358	0.651815	0.65584	0.760224	0.739376	0.735035	0.741914	0.700154	0.732581	0.726073	0.691364	0.792881	0.771557	0.78249	0.77236	1.04748	0.999598	1.04149	0.981271	0.738168	0.735485	0.756057	0.728595	0.844771	0.84607	0.824591	0.834289	0.834058	0.871969	0.886074	0.885753	0.928959	0.948716	0.938242	0.921212	0.764241
191	0.758075	0.745558	0.744105	0.739524	0.611481	0.638346	0.615518	0.623524	0.727511	0.732689	0.736461	0.754935	0.673233	0.704246	0.652948	0.656229	0.754837	0.732986	0.736147	0.74529	0.698069	0.729443	0.718312	0.699301	0.78761	0.765564	0.783888	0.768529	1.04617	0.990843	1.03561	0.981464	0.736832	0.737839	0.762757	0.738444	0.845106	0.845449	0.840056	0.845725	0.842337	0.871682	0.896075	0.881911	0.928528	0.954364	0.927301	0.9243	0.764659
192	0.757812	0.746446	0.74014	0.735369	0.599302	0.633378	0.617996	0.622326	0.720765	0.72623	0.735094	0.761466	0.676879	0.702479	0.648997	0.64975	0.750279	0.735185	0.738423	0.740992	0.693762	0.719585	0.718519	0.681931	0.790944	0.766627	0.79407	0.765179	1.04143	0.981474	1.02878	0.978135	0.73509	0.732469	0.747729	0.738012	0.840469	0.851034	0.839237	0.834738	0.832816	0.872257	0.889817	0.878369	0.931826	0.959872	0.930286	0.925084	0.755175
193	0.757549	0.753617	0.742653	0.730459	0.606268	0.629687	0.615779	0.620506	0.732816	0.731042	0.74204	0.753051	0.665167	0.698147	0.652558	0.648629	0.75253	0.73503	0.741069	0.755408	0.689318	0.720762	0.72112	0.683939	0.78535	0.768375	0.788142	0.768149	1.02884	0.983053	1.0271	0.97295	0.736309	0.743208	0.760041	0.734195	0.841305	0.844997	0.830255	0.838063	0.825035	0.867367	0.88775	0.87494	0.922141	0.954796	0.92453	0.928746	0.759679
194	0.753354	0.747835	0.742598	0.734989	0.608649	0.634799	0.616171	0.615848	0.728837	0.734209	0.736093	0.754604	0.669016	0.703053	0.658271	0.647218	0.746789	0.726074	0.734242	0.750117	0.690043	0.72508	0.717693	0.681206	0.793314	0.762194	0.784223	0.767124	1.02871	0.982494	1.01663	0.965443	0.73375	0.735244	0.751352	0.738012	0.840804	0.849004	0.832703	0.835695	0.839663	0.865698	0.894231	0.881086	0.923708	0.954438	0.920969	0.920424	0.755955
195	0.752569	0.75178	0.747398	0.730582	0.603303	0.626423	0.617213	0.61354	0.727972	0.729887	0.739986	0.759418	0.669834	0.701771	0.654983	0.654134	0.739332	0.736339	0.731966	0.741451	0.688231	0.724393	0.721615	0.679919	0.791647	0.775363	0.784167	0.772414	1.02241	0.977048	1.02393	0.962967	0.73875	0.736208	0.756299	0.735489	0.845383	0.842796	0.833901	0.830342	0.831506	0.859488	0.888812	0.877657	0.921817	0.953936	0.915995	0.928746	0.759078
196	0.746853	0.749781	0.739082	0.729575	0.605909	0.632386	0.613605	0.622415	0.72953	0.726595	0.724091	0.758919	0.668197	0.701416	0.651579	0.647315	0.745368	0.730211	0.733235	0.737747	0.685192	0.72189	0.7134	0.682497	0.786535	0.772743	0.791723	0.764318	1.01366	0.975725	1.02023	0.962076	0.733519	0.73971	0.754128	0.738565	0.837955	0.855437	0.837823	0.831752	0.83182	0.857187	0.875515	0.881617	0.920463	0.952508	0.92029	0.924456	0.756075
197	0.754822	0.744447	0.733724	0.725424	0.606179	0.630303	0.615084	0.620639	0.726992	0.727814	0.73704	0.755099	0.66443	0.694609	0.642228	0.647459	0.745783	0.730839	0.731753	0.740261	0.686645	0.722088	0.714103	0.677135	0.779058	0.768811	0.77891	0.756598	1.01575	0.967222	1.01272	0.956078	0.735668	0.739469	0.756542	0.742814	0.839687	0.856285	0.833085	0.832654	0.830011	0.864665	0.879258	0.866553	0.922465	0.956653	0.909664	0.918227	0.762018
198	0.751833	0.737886	0.748066	0.733541	0.605325	0.635697	0.61352	0.623923	0.72365	0.72684	0.728987	0.754546	0.662546	0.691693	0.649429	0.645072	0.745606	0.729321	0.736622	0.740261	0.676445	0.715076	0.712243	0.68167	0.779001	0.763567	0.782323	0.762482	1.00785	0.962388	1.00769	0.949809	0.727593	0.732349	0.750807	0.730873	0.837731	0.853123	0.836898	0.829779	0.830697	0.864033	0.87557	0.86791	0.925767	0.938845	0.910187	0.916658	0.749173
199	0.748897	0.747112	0.736737	0.733104	0.603211	0.632859	0.615691	0.616026	0.720651	0.734698	0.742356	0.756373	0.667295	0.698456	0.649429	0.643369	0.747142	0.737383	0.731172	0.739006	0.683606	0.710022	0.706092	0.685487	0.782229	0.771618	0.790322	0.757518	1.01227	0.959738	1.00177	0.941954	0.73875	0.737417	0.755635	0.738444	0.842984	0.854364	0.8449	0.828821	0.825035	0.867193	0.88708	0.868916	0.92934	0.94893	0.923847	0.927074	0.756616
200	0.745751	0.74389	0.741927	0.7224	0.606179	0.633048	0.617474	0.623126	0.72336	0.724402	0.729827	0.753273	0.659475	0.692931	0.648489	0.647655	0.743237	0.73728	0.726411	0.725976	0.686235	0.710414	0.705225	0.667341	0.783953	0.762133	0.774879	0.759621	1.00802	0.954191	0.998935	0.953059	0.727535	0.734341	0.750807	0.732163	0.838124	0.853404	0.845989	0.840092	0.818184	0.849312	0.875515	0.863478	0.924089	0.95501	0.91966	0.911421	0.754877
201	0.738571	0.739222	0.738688	0.717807	0.600652	0.638013	0.616648	0.622237	0.719496	0.725316	0.733987	0.752942	0.666107	0.694699	0.643168	0.645024	0.740987	0.734243	0.736147	0.737616	0.674042	0.702961	0.702252	0.675535	0.783038	0.765376	0.785568	0.759245	1.00139	0.956227	0.999321	0.939591	0.736832	0.73271	0.753042	0.732965	0.832871	0.860913	0.838421	0.831807	0.825157	0.855635	0.877191	0.864898	0.919216	0.952363	0.916626	0.923253	0.752176
202	0.748321	0.739554	0.738579	0.724351	0.595438	0.633424	0.616129	0.617977	0.720879	0.722999	0.735094	0.756154	0.665411	0.692311	0.641524	0.64449	0.741168	0.727071	0.726516	0.735762	0.67386	0.705266	0.706215	0.672545	0.783577	0.756951	0.778068	0.758919	1.00982	0.950373	0.992964	0.943076	0.729105	0.734823	0.749662	0.72847	0.842256	0.852275	0.838912	0.831075	0.817873	0.850689	0.868196	0.85769	0.917432	0.956011	0.923847	0.918175	0.751814
203	0.748687	0.746559	0.737685	0.721203	0.606627	0.631864	0.616954	0.62237	0.725437	0.733295	0.726145	0.747517	0.666189	0.696732	0.646141	0.646389	0.744896	0.726913	0.729054	0.738674	0.675129	0.707769	0.698413	0.679713	0.776635	0.755891	0.783496	0.761026	0.995628	0.947165	0.987339	0.929957	0.740145	0.726317	0.749841	0.730441	0.842256	0.850978	0.837714	0.838906	0.822295	0.857017	0.869872	0.86419	0.92425	0.947856	0.938242	0.91357	0.753556
204	0.746014	0.740777	0.734446	0.725045	0.600515	0.632053	0.613128	0.618376	0.721573	0.725741	0.730406	0.749452	0.666435	0.685547	0.642385	0.644002	0.747795	0.735865	0.741069	0.74013	0.67531	0.707227	0.704027	0.674711	0.780831	0.764443	0.782658	0.756384	0.997755	0.949252	0.989574	0.92535	0.735496	0.740192	0.7426	0.736597	0.831027	0.845842	0.849311	0.838008	0.821858	0.85598	0.866911	0.857042	0.92701	0.956294	0.919033	0.92163	0.747852
205	0.743025	0.747282	0.734282	0.726241	0.601414	0.624862	0.617389	0.616734	0.722956	0.727084	0.727145	0.749343	0.665536	0.694699	0.639842	0.636743	0.747027	0.722303	0.731809	0.734774	0.674674	0.703305	0.699528	0.67296	0.773676	0.762757	0.783161	0.767287	0.992845	0.949202	0.987038	0.924191	0.732996	0.733738	0.753102	0.73869	0.838625	0.851826	0.844357	0.838343	0.813268	0.856385	0.868252	0.860938	0.921329	0.950433	0.924686	0.915663	0.755895
206	0.740718	0.739166	0.734001	0.724038	0.598315	0.63177	0.617866	0.624146	0.712979	0.727265	0.729251	0.747848	0.65632	0.690145	0.636361	0.640981	0.737616	0.722358	0.722492	0.734175	0.676807	0.705804	0.693955	0.671515	0.777444	0.765376	0.780028	0.754118	0.977716	0.945028	0.983733	0.91912	0.721374	0.727947	0.751774	0.72693	0.838347	0.856226	0.845556	0.842006	0.815759	0.849482	0.861767	0.855209	0.909745	0.944641	0.924893	0.916237	0.752653
207	0.744127	0.751061	0.735843	0.719189	0.602582	0.62614	0.611431	0.617579	0.718516	0.725741	0.726933	0.74724	0.655339	0.695981	0.638318	0.646926	0.738326	0.717174	0.723341	0.732124	0.672001	0.706932	0.699321	0.663678	0.78164	0.762321	0.786686	0.770039	0.979554	0.939275	0.986482	0.922331	0.72364	0.734642	0.743323	0.726624	0.840523	0.850413	0.842562	0.850515	0.80754	0.848619	0.867916	0.856865	0.916132	0.963305	0.924266	0.918227	0.755478
208	0.748008	0.743054	0.730653	0.722717	0.597909	0.631724	0.610651	0.61008	0.719206	0.726411	0.731249	0.750839	0.655748	0.690942	0.6436	0.63986	0.742588	0.725604	0.723128	0.734839	0.662615	0.696637	0.694781	0.664866	0.778249	0.752021	0.783273	0.756924	0.975096	0.935713	0.969991	0.924616	0.729801	0.729755	0.743264	0.727361	0.837677	0.840142	0.837987	0.838457	0.821548	0.844479	0.860482	0.853971	0.913211	0.945925	0.921807	0.918175	0.751034
209	0.737103	0.741835	0.732604	0.721521	0.604065	0.628599	0.612518	0.613584	0.716843	0.717458	0.720618	0.753385	0.654601	0.685593	0.636713	0.640444	0.741463	0.729008	0.726302	0.728556	0.667468	0.695557	0.691064	0.66538	0.777979	0.758201	0.776168	0.755573	0.982908	0.935101	0.970122	0.911265	0.723933	0.730478	0.739705	0.72687	0.835274	0.84037	0.837168	0.840147	0.809161	0.845342	0.86814	0.857631	0.911316	0.933341	0.919452	0.920268	0.744491
210	0.740668	0.73472	0.726579	0.716169	0.597146	0.623821	0.612302	0.615315	0.716958	0.719286	0.722145	0.740266	0.657057	0.684444	0.634758	0.64288	0.732939	0.729949	0.728103	0.729942	0.661845	0.687171	0.688999	0.656204	0.77556	0.751898	0.775777	0.752767	0.976448	0.928381	0.966255	0.910064	0.726429	0.73422	0.741633	0.732409	0.838347	0.846407	0.835372	0.832879	0.801314	0.841375	0.860203	0.853731	0.908773	0.944497	0.919871	0.915922	0.745573
211	0.742502	0.738778	0.731882	0.714848	0.598537	0.638772	0.612737	0.614515	0.71546	0.722634	0.722089	0.747684	0.653005	0.691384	0.637378	0.640737	0.742174	0.721152	0.722177	0.739138	0.670415	0.698303	0.692098	0.662081	0.770718	0.751088	0.776615	0.75142	0.968228	0.928688	0.958654	0.907202	0.720562	0.737959	0.749603	0.726503	0.833541	0.850245	0.838803	0.838343	0.813578	0.843385	0.85523	0.859464	0.921165	0.952363	0.91762	0.906294	0.749352
212	0.739513	0.739666	0.733611	0.722148	0.597953	0.626756	0.611039	0.617799	0.714362	0.718737	0.726721	0.742147	0.654561	0.686876	0.637925	0.637472	0.737735	0.727905	0.730379	0.732259	0.666922	0.69487	0.687309	0.656719	0.776475	0.760198	0.773985	0.755954	0.967042	0.922834	0.966169	0.902441	0.719749	0.732108	0.745316	0.731119	0.829968	0.845053	0.837059	0.834624	0.806233	0.838844	0.860594	0.840677	0.920841	0.951005	0.920183	0.912312	0.746293
213	0.740142	0.737554	0.729034	0.712331	0.597953	0.624486	0.607562	0.608394	0.717766	0.721784	0.719195	0.735394	0.65796	0.681969	0.632173	0.635184	0.740162	0.718063	0.717835	0.720882	0.657402	0.689868	0.684831	0.658988	0.769909	0.754457	0.773147	0.748936	0.971541	0.911584	0.960329	0.901048	0.725445	0.726076	0.745073	0.722439	0.828292	0.842568	0.830579	0.828541	0.797831	0.833322	0.854504	0.85403	0.916837	0.95515	0.90558	0.916081	0.74101
214	0.743394	0.734219	0.73054	0.717176	0.596201	0.620982	0.609388	0.60724	0.721459	0.707038	0.723987	0.73495	0.651652	0.685371	0.632487	0.633722	0.730455	0.715339	0.7208	0.733383	0.661346	0.68874	0.683343	0.654914	0.778894	0.755516	0.768221	0.752554	0.960171	0.911735	0.963637	0.893114	0.727883	0.728369	0.746946	0.722008	0.81617	0.839749	0.826879	0.833048	0.803992	0.835509	0.855119	0.843925	0.922518	0.957011	0.917516	0.914509	0.749173
215	0.740928	0.737999	0.724456	0.704462	0.599797	0.627135	0.610475	0.625919	0.708886	0.721479	0.725566	0.74342	0.649769	0.683956	0.63773	0.644587	0.744124	0.730001	0.727785	0.734905	0.665698	0.692468	0.68578	0.653163	0.776152	0.758699	0.768612	0.755519	0.961683	0.912651	0.955221	0.89563	0.721956	0.722276	0.738619	0.731486	0.837565	0.849737	0.826551	0.834569	0.801938	0.838787	0.857018	0.841443	0.918839	0.954508	0.924215	0.922206	0.752896
216	0.739566	0.736719	0.726411	0.714531	0.593686	0.62633	0.605868	0.610833	0.716439	0.708197	0.720774	0.733786	0.653374	0.676618	0.631236	0.631775	0.731399	0.709685	0.722282	0.722666	0.660396	0.689819	0.680455	0.648109	0.761516	0.762194	0.769451	0.751797	0.949578	0.903794	0.953458	0.889864	0.716671	0.733313	0.740428	0.72133	0.836333	0.844657	0.830415	0.827978	0.80723	0.829526	0.853163	0.840264	0.918568	0.945283	0.904275	0.909172	0.743949
217	0.737992	0.73583	0.721556	0.714597	0.595349	0.624673	0.609518	0.611011	0.716268	0.718003	0.720826	0.744581	0.657426	0.68073	0.628615	0.632067	0.725778	0.716597	0.720164	0.728289	0.650647	0.681238	0.681197	0.653111	0.774592	0.757016	0.772923	0.753093	0.945939	0.902828	0.948049	0.891335	0.717714	0.73271	0.736627	0.721947	0.83723	0.839013	0.831504	0.824204	0.805548	0.830907	0.845118	0.843807	0.921706	0.946427	0.914638	0.899333	0.739689
218	0.743025	0.733109	0.724792	0.714782	0.597055	0.619754	0.609952	0.607594	0.706062	0.716664	0.718248	0.74342	0.649359	0.682278	0.633504	0.633722	0.730869	0.719056	0.723181	0.731595	0.656585	0.688937	0.677442	0.653266	0.774375	0.751149	0.771354	0.740355	0.940909	0.894938	0.939375	0.880808	0.713124	0.730538	0.743685	0.721084	0.833206	0.843812	0.831504	0.835132	0.797704	0.834472	0.845844	0.841031	0.919922	0.940133	0.91338	0.895826	0.735305
219	0.7295	0.728994	0.722672	0.711386	0.592696	0.627511	0.604997	0.618998	0.708135	0.707708	0.722828	0.73877	0.655829	0.683295	0.631354	0.632164	0.729802	0.715446	0.712015	0.729085	0.651327	0.680846	0.68095	0.652802	0.775021	0.751711	0.772249	0.749259	0.940909	0.897991	0.942081	0.884678	0.720679	0.724931	0.743387	0.721762	0.844771	0.840314	0.825353	0.832315	0.803184	0.838957	0.841375	0.838785	0.914294	0.933197	0.921648	0.896296	0.744972
220	0.737782	0.731106	0.732717	0.721772	0.597505	0.623727	0.61543	0.613275	0.71131	0.713922	0.718984	0.7303	0.649031	0.682145	0.630218	0.628947	0.726488	0.722199	0.711487	0.727165	0.651734	0.678885	0.681074	0.6511	0.75969	0.753145	0.764976	0.743972	0.944753	0.903643	0.930315	0.876357	0.721202	0.736269	0.745073	0.726749	0.846781	0.849681	0.82949	0.833611	0.806732	0.836486	0.841877	0.836363	0.918244	0.932769	0.915472	0.90865	0.744009
221	0.738361	0.724048	0.726356	0.715414	0.59355	0.619707	0.604866	0.612121	0.708943	0.710939	0.71651	0.741041	0.648787	0.680156	0.627793	0.623783	0.724299	0.712354	0.725033	0.723527	0.649331	0.687761	0.678637	0.647955	0.765443	0.741599	0.767551	0.753361	0.935591	0.889134	0.930613	0.876474	0.718937	0.724931	0.741395	0.722745	0.837173	0.838621	0.820723	0.824992	0.7959	0.834472	0.852604	0.833941	0.920841	0.927475	0.919348	0.898234	0.727862
222	0.727349	0.725158	0.724959	0.715162	0.595349	0.627182	0.613083	0.613495	0.710845	0.719956	0.722353	0.736333	0.650218	0.682411	0.633036	0.627681	0.729449	0.717747	0.7208	0.728158	0.646613	0.681335	0.676862	0.649088	0.771956	0.749213	0.765703	0.743324	0.937515	0.888269	0.931689	0.873107	0.722015	0.723903	0.738679	0.718621	0.837955	0.844885	0.83499	0.828652	0.797643	0.826249	0.849308	0.842686	0.911911	0.938775	0.915317	0.908021	0.737947
223	0.734217	0.729883	0.720214	0.71321	0.590943	0.617861	0.606214	0.610922	0.709808	0.713862	0.720302	0.742867	0.648091	0.674233	0.626933	0.630117	0.734006	0.711306	0.720961	0.717637	0.653187	0.68011	0.67649	0.639963	0.76765	0.739851	0.771857	0.74802	0.936288	0.885418	0.92224	0.873844	0.718878	0.733859	0.745256	0.723302	0.846557	0.841383	0.839346	0.825611	0.800068	0.828262	0.833944	0.837842	0.911209	0.942566	0.91364	0.90598	0.738428
224	0.735006	0.73283	0.724347	0.721834	0.598178	0.625621	0.606041	0.615226	0.711771	0.711304	0.723775	0.741041	0.649278	0.675471	0.630218	0.624416	0.729863	0.717277	0.714927	0.725976	0.654318	0.678197	0.671288	0.651203	0.76975	0.752897	0.765423	0.747912	0.931993	0.894274	0.921985	0.875583	0.720445	0.723602	0.73904	0.722379	0.834323	0.856453	0.843651	0.836089	0.792225	0.822052	0.845621	0.829097	0.911423	0.93155	0.907516	0.903938	0.742271
225	0.730182	0.72477	0.717256	0.707924	0.591933	0.619611	0.604086	0.608528	0.707906	0.707648	0.716354	0.732014	0.646001	0.668795	0.626229	0.632993	0.737969	0.709839	0.7117	0.71744	0.649286	0.674028	0.669472	0.641769	0.762595	0.744658	0.762066	0.749476	0.922875	0.887249	0.923873	0.872411	0.718238	0.722457	0.731978	0.717392	0.829074	0.84669	0.824591	0.823133	0.79285	0.825041	0.84238	0.830752	0.916673	0.934127	0.900087	0.898338	0.739749
226	0.728558	0.721548	0.727078	0.707796	0.59126	0.621362	0.606518	0.604578	0.705715	0.707648	0.715986	0.733509	0.644201	0.675601	0.621651	0.63236	0.718498	0.710417	0.713602	0.718765	0.64566	0.675403	0.66782	0.637385	0.772385	0.744345	0.768836	0.742082	0.926144	0.881193	0.91567	0.856506	0.715972	0.723783	0.73578	0.711111	0.839687	0.841723	0.825243	0.831075	0.792291	0.827687	0.834223	0.832644	0.910828	0.936486	0.905688	0.898338	0.732183
227	0.734846	0.725049	0.716866	0.719004	0.595258	0.621079	0.603694	0.617754	0.705311	0.706613	0.719615	0.736555	0.643136	0.676575	0.628027	0.627488	0.732705	0.714501	0.711011	0.713011	0.648063	0.678885	0.67067	0.639345	0.757753	0.750399	0.761955	0.741217	0.92733	0.88226	0.913311	0.86266	0.726953	0.718473	0.732161	0.711296	0.834211	0.844885	0.831016	0.82888	0.787681	0.826593	0.836514	0.830458	0.907472	0.940636	0.90176	0.911055	0.739446
228	0.735475	0.723882	0.721275	0.70062	0.592159	0.625384	0.606302	0.606618	0.699602	0.702712	0.715143	0.735059	0.640883	0.675824	0.624428	0.621495	0.725544	0.709736	0.717412	0.718831	0.650873	0.666475	0.669803	0.641151	0.765982	0.742222	0.766824	0.736846	0.924265	0.873047	0.906096	0.859988	0.712311	0.71926	0.730049	0.709696	0.839518	0.850189	0.832539	0.834683	0.783574	0.825098	0.838749	0.834653	0.917215	0.94178	0.90558	0.906975	0.737585
229	0.732436	0.728494	0.720105	0.702762	0.595572	0.62051	0.604605	0.608614	0.70185	0.704785	0.711614	0.738657	0.64506	0.668795	0.622668	0.617501	0.72726	0.719424	0.710375	0.709967	0.640536	0.674716	0.664724	0.643626	0.76313	0.747902	0.76587	0.739385	0.918865	0.876713	0.909145	0.860879	0.716612	0.722156	0.726367	0.720593	0.84164	0.853067	0.831398	0.837385	0.791793	0.813022	0.829642	0.833292	0.911152	0.945999	0.910343	0.905821	0.74311
230	0.728295	0.726438	0.710559	0.708489	0.585012	0.620936	0.601347	0.609102	0.69868	0.706004	0.711825	0.732734	0.636585	0.672508	0.624975	0.627144	0.730574	0.706384	0.712438	0.717309	0.643619	0.670644	0.665963	0.643884	0.759473	0.749837	0.75938	0.744026	0.908232	0.873555	0.903262	0.8555	0.717366	0.718654	0.73222	0.721883	0.8441	0.841835	0.828783	0.835357	0.79372	0.822858	0.832771	0.821359	0.912021	0.938347	0.908199	0.904304	0.733865
231	0.724257	0.72127	0.722278	0.704648	0.588606	0.619185	0.605911	0.607151	0.70929	0.70436	0.710351	0.729747	0.640474	0.6741	0.622355	0.621007	0.727437	0.713714	0.709263	0.715787	0.641852	0.674862	0.656468	0.629088	0.760388	0.740038	0.768109	0.742998	0.911994	0.872794	0.901715	0.84838	0.712253	0.717811	0.728057	0.719178	0.839741	0.851318	0.839783	0.834289	0.783325	0.817162	0.834503	0.830752	0.906824	0.937844	0.905999	0.902891	0.736865
232	0.722423	0.726826	0.717146	0.705531	0.589955	0.620133	0.602127	0.604045	0.69666	0.705394	0.713196	0.727364	0.641171	0.673877	0.62572	0.621543	0.721696	0.707902	0.708735	0.712018	0.633692	0.673831	0.659028	0.634189	0.760764	0.74397	0.755129	0.737227	0.907824	0.865361	0.898839	0.844082	0.718644	0.722096	0.732582	0.7185	0.84164	0.838505	0.828128	0.839639	0.786934	0.817162	0.833218	0.822126	0.91294	0.930624	0.904534	0.900639	0.729541
233	0.72693	0.729604	0.721221	0.708993	0.595032	0.62614	0.605215	0.604578	0.711538	0.712703	0.70888	0.735448	0.634208	0.674674	0.619264	0.617549	0.724833	0.707486	0.707942	0.712149	0.639766	0.665937	0.667861	0.635686	0.754631	0.741036	0.769901	0.731451	0.909051	0.862561	0.898796	0.842535	0.712139	0.715879	0.729807	0.711852	0.840412	0.839069	0.824697	0.817779	0.786624	0.818082	0.831151	0.826085	0.909097	0.938203	0.910973	0.910744	0.721736
234	0.7241	0.72555	0.720105	0.704966	0.590314	0.617531	0.602822	0.611276	0.699312	0.706004	0.720406	0.72565	0.637279	0.671093	0.620672	0.620762	0.722406	0.706174	0.709634	0.713868	0.636864	0.663486	0.661134	0.633211	0.758076	0.741411	0.761172	0.735011	0.903529	0.859353	0.896048	0.841644	0.712429	0.71751	0.731918	0.709083	0.841193	0.838112	0.824318	0.82888	0.792352	0.815785	0.826458	0.828153	0.910885	0.93663	0.895217	0.906031	0.72834
235	0.725252	0.714821	0.713627	0.701627	0.58753	0.621598	0.594344	0.604489	0.696084	0.69985	0.70356	0.720779	0.639203	0.667512	0.616212	0.614673	0.716547	0.702564	0.711169	0.70646	0.637818	0.653972	0.653123	0.631405	0.757753	0.747404	0.755688	0.73895	0.899767	0.865412	0.891539	0.840019	0.712776	0.711236	0.732884	0.71099	0.830803	0.83704	0.826059	0.826851	0.785007	0.804915	0.818245	0.814741	0.903091	0.934127	0.902442	0.898286	0.729724
236	0.732016	0.731829	0.725908	0.702824	0.593911	0.627039	0.604432	0.611056	0.705944	0.707343	0.720247	0.728914	0.636379	0.670253	0.620554	0.62325	0.720809	0.710156	0.709686	0.711489	0.635596	0.666819	0.663198	0.628569	0.762432	0.738604	0.758039	0.738143	0.891343	0.853448	0.897507	0.837196	0.706561	0.726437	0.730713	0.718315	0.834492	0.839013	0.831559	0.83254	0.785191	0.810146	0.833832	0.829691	0.912616	0.933983	0.902127	0.905088	0.74305
237	0.725672	0.717991	0.71843	0.710441	0.589686	0.62051	0.599127	0.604179	0.702658	0.700399	0.701825	0.725316	0.634332	0.666187	0.624428	0.618767	0.720809	0.710836	0.701432	0.717375	0.642758	0.663778	0.664106	0.638985	0.760711	0.742723	0.757871	0.738143	0.89993	0.854569	0.899611	0.834602	0.713765	0.719381	0.732161	0.715791	0.831419	0.845618	0.823557	0.82268	0.789302	0.816704	0.830089	0.822185	0.90796	0.936486	0.911285	0.900746	0.729481
238	0.726041	0.722659	0.720885	0.710945	0.593686	0.619944	0.606302	0.614384	0.703524	0.710879	0.710087	0.72803	0.640718	0.673877	0.617425	0.618327	0.721339	0.707277	0.705561	0.712875	0.638768	0.668634	0.653082	0.632644	0.754791	0.741664	0.753896	0.738411	0.890731	0.855128	0.886687	0.834216	0.711323	0.713409	0.729628	0.710683	0.8341	0.840819	0.829872	0.836767	0.78208	0.816186	0.830201	0.824847	0.908067	0.927977	0.907516	0.901741	0.729724
239	0.726301	0.71193	0.713236	0.703138	0.589146	0.613082	0.602561	0.603558	0.693432	0.697232	0.701034	0.71873	0.639696	0.66526	0.613903	0.619644	0.715245	0.701148	0.711221	0.712149	0.633466	0.662896	0.654239	0.630118	0.752425	0.737418	0.759101	0.73307	0.886068	0.844033	0.879515	0.829844	0.707604	0.710393	0.73168	0.707603	0.821141	0.827389	0.825462	0.818398	0.785068	0.806293	0.821206	0.8278	0.897463	0.927903	0.904901	0.899436	0.728881
240	0.724623	0.714377	0.716698	0.701689	0.595753	0.613604	0.601562	0.600363	0.698794	0.697961	0.704983	0.723267	0.632817	0.666054	0.614763	0.613796	0.723766	0.702248	0.712385	0.713999	0.628886	0.666968	0.659028	0.634549	0.758342	0.735797	0.747741	0.738845	0.887173	0.856249	0.883552	0.829726	0.708592	0.707313	0.736507	0.710067	0.833822	0.83495	0.824373	0.826737	0.780961	0.80319	0.822994	0.812559	0.902332	0.933913	0.901029	0.902525	0.727019
241	0.724676	0.72477	0.711004	0.708931	0.590225	0.618902	0.602519	0.610524	0.702601	0.694674	0.704036	0.729081	0.636747	0.667602	0.623958	0.612822	0.718912	0.704711	0.705984	0.714664	0.632332	0.661817	0.658038	0.629345	0.757483	0.739415	0.756694	0.737064	0.887621	0.847749	0.883464	0.828836	0.712893	0.717871	0.735418	0.710433	0.831866	0.837884	0.831235	0.829554	0.775417	0.811758	0.820815	0.825318	0.917485	0.927261	0.903644	0.907234	0.732604
242	0.717862	0.716267	0.721556	0.706538	0.584158	0.614693	0.601911	0.601339	0.693028	0.695219	0.70356	0.729136	0.636379	0.66336	0.61539	0.617157	0.717196	0.706071	0.705453	0.708577	0.630564	0.662209	0.660639	0.629809	0.751886	0.734049	0.748583	0.731828	0.883367	0.844642	0.876638	0.824348	0.705862	0.710148	0.719972	0.702495	0.836672	0.844941	0.83303	0.826174	0.767823	0.801176	0.823217	0.80606	0.900655	0.924688	0.903748	0.89593	0.729724
243	0.72195	0.717434	0.71335	0.696531	0.59054	0.614313	0.605476	0.60644	0.704389	0.698146	0.709247	0.732734	0.631464	0.664021	0.620515	0.623783	0.71998	0.704134	0.707889	0.70646	0.630383	0.659758	0.65172	0.629757	0.764475	0.739602	0.758933	0.736253	0.879483	0.851159	0.877669	0.831776	0.709639	0.71926	0.728419	0.709143	0.839183	0.844825	0.833413	0.824484	0.779716	0.804685	0.822491	0.812201	0.90401	0.939491	0.908095	0.901426	0.733444
244	0.721111	0.714433	0.712846	0.696531	0.585733	0.618666	0.59739	0.603647	0.703062	0.706429	0.704299	0.721219	0.634086	0.663755	0.612495	0.620325	0.717315	0.70209	0.702967	0.709766	0.627481	0.656228	0.650399	0.625064	0.759367	0.747343	0.747629	0.728536	0.874739	0.832577	0.869293	0.815717	0.707897	0.716907	0.72715	0.70945	0.82924	0.847988	0.829166	0.831583	0.762221	0.801808	0.816345	0.817403	0.89508	0.927331	0.899457	0.899906	0.728523
245	0.713458	0.721657	0.713182	0.699927	0.584203	0.615638	0.593649	0.603335	0.697121	0.698082	0.701982	0.726145	0.631874	0.661812	0.61453	0.619252	0.713467	0.701148	0.700639	0.705866	0.63401	0.656374	0.653	0.621199	0.75716	0.740975	0.753169	0.738034	0.876458	0.836499	0.874103	0.824385	0.716554	0.720827	0.72715	0.702004	0.823432	0.854592	0.836953	0.831752	0.765271	0.79606	0.826513	0.819055	0.908826	0.926261	0.903959	0.906553	0.732664
246	0.716917	0.704815	0.706875	0.700369	0.579215	0.612563	0.60152	0.598632	0.689163	0.694429	0.697086	0.719891	0.624832	0.653989	0.611634	0.606781	0.716428	0.697012	0.700268	0.699184	0.620272	0.649265	0.644207	0.623468	0.75151	0.734986	0.753672	0.724919	0.876251	0.835684	0.865429	0.809526	0.709929	0.704297	0.722084	0.704217	0.843261	0.835459	0.833792	0.830007	0.769256	0.80526	0.806903	0.81114	0.907743	0.933481	0.897888	0.887763	0.721617
247	0.721267	0.708651	0.713908	0.708803	0.587844	0.616962	0.602476	0.604001	0.699026	0.700583	0.710878	0.721994	0.634782	0.666542	0.6123	0.610971	0.716309	0.70052	0.691483	0.705271	0.620316	0.656471	0.650689	0.623468	0.752641	0.737732	0.746568	0.72778	0.872163	0.83151	0.867621	0.814826	0.707315	0.713349	0.728781	0.710252	0.833152	0.832749	0.832105	0.818795	0.771371	0.799969	0.821765	0.807833	0.910073	0.940705	0.895009	0.893574	0.732485
248	0.713561	0.709931	0.709053	0.693886	0.590765	0.619375	0.596607	0.60045	0.691126	0.695524	0.707141	0.718672	0.636132	0.660749	0.609561	0.613895	0.715184	0.698321	0.70196	0.703946	0.62408	0.656079	0.657912	0.619393	0.754631	0.733487	0.746791	0.732313	0.869709	0.844336	0.861565	0.811112	0.708885	0.709546	0.722927	0.701633	0.830022	0.838621	0.82595	0.816314	0.774984	0.799912	0.817742	0.808541	0.90796	0.927331	0.89768	0.886509	0.726422
249	0.721267	0.703317	0.710895	0.692186	0.588069	0.613981	0.594651	0.602359	0.69326	0.697171	0.704719	0.720335	0.63511	0.660795	0.610031	0.611556	0.718083	0.703766	0.697199	0.702097	0.627071	0.649362	0.648088	0.623159	0.75162	0.736294	0.756191	0.72249	0.864269	0.830642	0.856928	0.807976	0.710745	0.705686	0.730952	0.71382	0.824827	0.844997	0.831235	0.821947	0.753006	0.798762	0.809417	0.807715	0.90769	0.925186	0.903173	0.893104	0.723538
250	0.71912	0.721601	0.712011	0.698355	0.589012	0.615308	0.60165	0.602847	0.690204	0.694978	0.695615	0.720167	0.629131	0.660486	0.615115	0.618182	0.719799	0.701464	0.70482	0.705271	0.623219	0.651618	0.642802	0.61929	0.749303	0.741036	0.747574	0.734203	0.863861	0.831254	0.857187	0.807359	0.702784	0.710513	0.719547	0.708095	0.835051	0.84065	0.835372	0.824823	0.769942	0.807561	0.810255	0.809897	0.906176	0.926117	0.90061	0.88881	0.718558
251	0.718122	0.721157	0.711004	0.701314	0.588562	0.613132	0.594867	0.607772	0.684148	0.692176	0.712089	0.715463	0.628599	0.656859	0.612063	0.610923	0.714416	0.695545	0.69852	0.701104	0.627163	0.651226	0.649822	0.629345	0.751996	0.727619	0.745897	0.725137	0.866723	0.83217	0.85843	0.802715	0.697494	0.703574	0.719849	0.703479	0.828739	0.838112	0.829545	0.821722	0.762033	0.796923	0.811261	0.810314	0.898489	0.936844	0.900506	0.889335	0.721736
252	0.718122	0.712209	0.711394	0.698545	0.57944	0.61053	0.598562	0.600363	0.692048	0.69382	0.693876	0.717955	0.628515	0.656331	0.609209	0.607706	0.717849	0.699527	0.701856	0.694619	0.621496	0.656325	0.64433	0.623829	0.746185	0.732549	0.747182	0.731991	0.860017	0.821428	0.858859	0.806507	0.705456	0.708763	0.719789	0.710006	0.820302	0.840254	0.825079	0.826343	0.766328	0.790939	0.807294	0.806296	0.896704	0.924116	0.894434	0.886875	0.724859
253	0.723994	0.714264	0.715469	0.697662	0.585463	0.614124	0.599303	0.602981	0.693721	0.698691	0.69914	0.718396	0.626263	0.661194	0.611478	0.6042	0.717019	0.693398	0.699422	0.708577	0.62866	0.655787	0.64334	0.618621	0.750974	0.735173	0.75194	0.724217	0.859525	0.827336	0.8577	0.800043	0.702143	0.710995	0.712369	0.706434	0.835386	0.836303	0.829545	0.823527	0.758734	0.793297	0.807015	0.807357	0.90639	0.918464	0.902442	0.890223	0.730444
254	0.717283	0.716767	0.702801	0.698355	0.589597	0.609914	0.598954	0.602136	0.685013	0.692721	0.695191	0.725152	0.62352	0.661104	0.609523	0.615014	0.716071	0.698531	0.699209	0.711288	0.621178	0.652156	0.647344	0.614549	0.750595	0.726621	0.747238	0.729829	0.858954	0.825145	0.852419	0.798923	0.705338	0.704237	0.719849	0.707664	0.835944	0.84274	0.830146	0.821837	0.763838	0.802614	0.80126	0.805647	0.904064	0.936844	0.900925	0.890015	0.718434
255	0.713195	0.706652	0.702969	0.695586	0.579215	0.616253	0.594302	0.607195	0.685417	0.690468	0.702297	0.723213	0.63044	0.657038	0.615352	0.613748	0.711041	0.694604	0.697251	0.70183	0.62381	0.645391	0.638675	0.609033	0.748821	0.728618	0.741363	0.732259	0.857275	0.818018	0.858345	0.788474	0.697846	0.704783	0.720935	0.702802	0.826448	0.844321	0.816586	0.827864	0.763715	0.788638	0.805507	0.799914	0.90125	0.925261	0.889724	0.885984	0.719998
256	0.714976	0.720878	0.709498	0.707169	0.590451	0.616393	0.593694	0.603912	0.688992	0.698631	0.698664	0.719061	0.634248	0.661148	0.610892	0.617012	0.70755	0.699578	0.698734	0.703684	0.62127	0.643818	0.641566	0.616712	0.749626	0.723125	0.748639	0.722924	0.855233	0.825299	0.847911	0.797024	0.707956	0.705987	0.729807	0.709018	0.83723	0.842512	0.827749	0.832599	0.758861	0.792896	0.80668	0.811553	0.904498	0.938989	0.894694	0.889231	0.719998
257	0.706377	0.714377	0.704811	0.695838	0.575217	0.605891	0.598389	0.603602	0.685646	0.694369	0.693824	0.715849	0.627534	0.653899	0.605805	0.607414	0.711221	0.694707	0.69974	0.69733	0.622039	0.638868	0.641689	0.613671	0.746345	0.726996	0.743378	0.72929	0.853554	0.811249	0.847737	0.797063	0.701854	0.702489	0.720211	0.709575	0.826282	0.838901	0.835208	0.829274	0.75606	0.784615	0.793606	0.806472	0.897353	0.928619	0.8959	0.891062	0.715733
258	0.710835	0.71432	0.707656	0.699803	0.593686	0.615402	0.59852	0.603025	0.687894	0.690957	0.699931	0.725316	0.629827	0.654826	0.611791	0.605563	0.71341	0.694395	0.695084	0.707781	0.620135	0.646811	0.643092	0.616609	0.744571	0.737418	0.748807	0.728591	0.853758	0.819089	0.849242	0.799889	0.714577	0.716365	0.725643	0.701141	0.830973	0.838677	0.828073	0.826399	0.759918	0.797899	0.795897	0.808423	0.898813	0.93763	0.900139	0.892475	0.721016
259	0.710259	0.719045	0.712678	0.689165	0.578002	0.614929	0.592304	0.596547	0.697296	0.692296	0.699036	0.71535	0.624585	0.650893	0.605649	0.612677	0.704356	0.694759	0.690955	0.697597	0.618594	0.648234	0.634504	0.617385	0.748821	0.735422	0.745953	0.722385	0.853309	0.810282	0.845333	0.793698	0.703307	0.707497	0.713514	0.701201	0.825778	0.840934	0.826879	0.820426	0.753443	0.791571	0.800646	0.804876	0.902279	0.936128	0.894486	0.888758	0.727441
260	0.716024	0.710929	0.710446	0.697662	0.58398	0.612373	0.598216	0.599742	0.689453	0.698082	0.696506	0.719614	0.631996	0.653544	0.614648	0.605807	0.708084	0.691828	0.692756	0.699315	0.622993	0.643034	0.637231	0.615682	0.759526	0.725998	0.747462	0.721896	0.853843	0.808603	0.840781	0.791956	0.699065	0.700497	0.719849	0.700032	0.836391	0.840819	0.824264	0.827356	0.760915	0.792953	0.803495	0.79761	0.894268	0.942924	0.889149	0.897709	0.720539
261	0.712985	0.713097	0.705759	0.690989	0.580653	0.61034	0.593606	0.600896	0.684781	0.690284	0.693928	0.715128	0.62909	0.657613	0.609053	0.610142	0.705477	0.688737	0.697356	0.702027	0.61456	0.639504	0.636569	0.61228	0.750758	0.715951	0.746176	0.719198	0.846316	0.810178	0.837346	0.785997	0.701565	0.703333	0.720696	0.700955	0.828235	0.840538	0.821867	0.828089	0.756309	0.796923	0.796512	0.796666	0.908773	0.942636	0.894694	0.890067	0.718076
262	0.715605	0.707375	0.706427	0.701503	0.584609	0.61247	0.599434	0.603822	0.692799	0.686387	0.694928	0.714521	0.625282	0.659424	0.605102	0.603175	0.713172	0.692876	0.693602	0.701699	0.616826	0.640337	0.644289	0.612332	0.747636	0.730304	0.752834	0.730695	0.8392	0.812572	0.840052	0.789904	0.701506	0.705927	0.728661	0.707418	0.833206	0.84635	0.825735	0.830511	0.756991	0.781909	0.797964	0.803284	0.902496	0.934411	0.90265	0.894987	0.712491
263	0.715868	0.709596	0.702579	0.690676	0.581059	0.611192	0.590998	0.598189	0.686397	0.689798	0.692349	0.711421	0.626632	0.651909	0.607527	0.60985	0.708852	0.689211	0.690162	0.694488	0.613425	0.640094	0.638221	0.615579	0.739942	0.731115	0.741251	0.723464	0.842064	0.809417	0.837346	0.784989	0.703596	0.696819	0.719368	0.704773	0.826282	0.847027	0.824318	0.819863	0.758114	0.785879	0.800031	0.793595	0.901844	0.92955	0.885169	0.891273	0.724199
264	0.70942	0.705982	0.701404	0.682617	0.583755	0.606979	0.593606	0.594462	0.678553	0.692966	0.690455	0.71873	0.623398	0.655447	0.604904	0.606781	0.715303	0.687534	0.692014	0.698192	0.624306	0.637691	0.629592	0.61032	0.741936	0.725749	0.742205	0.72913	0.837565	0.807633	0.823649	0.784101	0.701912	0.699955	0.717737	0.698311	0.826394	0.844093	0.828456	0.818851	0.746719	0.781739	0.799026	0.789872	0.897787	0.923828	0.892917	0.888129	0.723841
265	0.705698	0.704872	0.705033	0.697724	0.579529	0.610387	0.59391	0.602005	0.683858	0.689614	0.699615	0.713524	0.633226	0.654959	0.605412	0.609705	0.702048	0.694917	0.690903	0.699053	0.619636	0.645096	0.640037	0.607999	0.743709	0.720506	0.747968	0.722598	0.836338	0.803001	0.828027	0.78321	0.699065	0.70116	0.710555	0.705265	0.830803	0.839466	0.82693	0.828089	0.75911	0.781626	0.788578	0.792058	0.894539	0.927331	0.895217	0.888392	0.713514
266	0.709523	0.708986	0.703804	0.689603	0.580205	0.61015	0.596257	0.600229	0.68605	0.68273	0.693033	0.714022	0.628187	0.649966	0.604123	0.611411	0.71258	0.687483	0.691483	0.707121	0.616057	0.635484	0.641358	0.617848	0.750488	0.726124	0.752443	0.729022	0.841286	0.805344	0.82395	0.777173	0.710046	0.703574	0.713574	0.699601	0.831084	0.838281	0.834666	0.822116	0.752884	0.785649	0.797908	0.802631	0.898653	0.928047	0.898151	0.888444	0.720296
267	0.709313	0.713376	0.70174	0.690424	0.585104	0.616773	0.600606	0.601871	0.687029	0.689005	0.693717	0.718563	0.630155	0.653281	0.601228	0.613944	0.712638	0.692979	0.690585	0.695809	0.618095	0.639406	0.636941	0.614961	0.736069	0.726935	0.737615	0.72195	0.834908	0.805139	0.835716	0.781236	0.700983	0.701706	0.723472	0.700093	0.835663	0.835403	0.824209	0.828147	0.749646	0.782027	0.787628	0.795781	0.90125	0.937844	0.903696	0.886143	0.720296
268	0.70444	0.707428	0.697107	0.6908	0.579666	0.605039	0.593564	0.59597	0.687551	0.6834	0.689664	0.712087	0.618934	0.659733	0.602517	0.603175	0.706011	0.6857	0.688309	0.69859	0.618775	0.637053	0.627858	0.615631	0.750488	0.725749	0.743434	0.721519	0.830164	0.805953	0.826355	0.779147	0.698193	0.696698	0.717073	0.695045	0.829352	0.829534	0.827531	0.818173	0.74834	0.7799	0.784608	0.795487	0.90006	0.91217	0.897732	0.877924	0.711533
269	0.709996	0.711708	0.695991	0.690172	0.580745	0.612753	0.590867	0.596458	0.68092	0.690408	0.68398	0.70843	0.62352	0.646827	0.602635	0.605807	0.704532	0.687847	0.68741	0.699184	0.611432	0.633963	0.631739	0.608878	0.740265	0.722502	0.748248	0.717743	0.825705	0.806617	0.829231	0.769279	0.694127	0.688734	0.719065	0.697388	0.825331	0.830603	0.825735	0.809723	0.747033	0.780589	0.785952	0.785263	0.889506	0.920753	0.894434	0.88143	0.715316
270	0.709523	0.714377	0.697053	0.698731	0.588158	0.61067	0.596388	0.601916	0.682128	0.686571	0.689084	0.704501	0.619465	0.653059	0.608192	0.605319	0.706187	0.689733	0.692277	0.697859	0.610072	0.637494	0.632647	0.611765	0.731337	0.732676	0.744161	0.728482	0.83	0.798167	0.82807	0.774774	0.695115	0.704176	0.710798	0.705511	0.829297	0.83495	0.83401	0.823527	0.754501	0.782772	0.795338	0.789931	0.905581	0.927331	0.889724	0.890592	0.718498
271	0.709576	0.703038	0.702352	0.688976	0.578497	0.611568	0.590737	0.594682	0.69366	0.685352	0.695299	0.711035	0.620777	0.655447	0.603886	0.600936	0.704117	0.683972	0.689844	0.703614	0.616464	0.64235	0.63306	0.609599	0.742259	0.73074	0.745115	0.715096	0.821043	0.804479	0.816006	0.771021	0.70319	0.700738	0.715626	0.690861	0.824661	0.841271	0.818764	0.823077	0.744731	0.778749	0.781032	0.787744	0.898489	0.91725	0.895796	0.886194	0.716994
272	0.710415	0.698649	0.702411	0.692438	0.578856	0.603196	0.595823	0.599429	0.675901	0.684803	0.689876	0.709205	0.622005	0.648727	0.608308	0.601765	0.697609	0.689053	0.694343	0.695349	0.614379	0.635827	0.633719	0.604803	0.742741	0.7235	0.745282	0.716446	0.825828	0.798726	0.823518	0.770284	0.700865	0.703152	0.70935	0.694985	0.825778	0.838056	0.822901	0.816373	0.755125	0.784097	0.791874	0.7894	0.901303	0.923758	0.900766	0.884885	0.720718
273	0.718175	0.70526	0.701069	0.6925	0.577329	0.613841	0.595693	0.598011	0.685185	0.693331	0.689823	0.713524	0.617215	0.651776	0.602754	0.605126	0.708084	0.693766	0.693126	0.697531	0.613699	0.635189	0.631903	0.611971	0.744571	0.727371	0.735208	0.722761	0.816955	0.797147	0.819654	0.772376	0.696451	0.700437	0.722808	0.705511	0.836895	0.838112	0.825895	0.821049	0.745351	0.782258	0.792098	0.795781	0.890859	0.931122	0.891504	0.899962	0.712253
274	0.707216	0.704318	0.699059	0.698669	0.581599	0.608304	0.59026	0.596812	0.68807	0.684983	0.687873	0.708045	0.617665	0.652617	0.610108	0.60225	0.701514	0.686696	0.69069	0.695214	0.609484	0.633082	0.636115	0.602641	0.738867	0.718758	0.731684	0.714937	0.820676	0.791499	0.823047	0.763901	0.701795	0.690365	0.718763	0.695662	0.828793	0.835911	0.814626	0.823188	0.746596	0.778057	0.792824	0.788515	0.89638	0.917748	0.890299	0.885776	0.714472
275	0.718175	0.709762	0.702185	0.697724	0.583529	0.608543	0.591736	0.60116	0.673481	0.675906	0.681295	0.711144	0.623233	0.649082	0.597315	0.602835	0.69749	0.687637	0.686194	0.693032	0.607532	0.633228	0.639088	0.601453	0.748282	0.725436	0.747126	0.722924	0.819201	0.794602	0.819998	0.761695	0.699936	0.706108	0.717857	0.703479	0.84449	0.835234	0.821976	0.823582	0.744604	0.772827	0.792601	0.793595	0.894756	0.930192	0.905528	0.893677	0.715013
276	0.710991	0.70943	0.707433	0.698165	0.582945	0.611854	0.590084	0.599075	0.684552	0.683769	0.690295	0.71574	0.617625	0.651291	0.604318	0.604737	0.703941	0.687064	0.69286	0.705402	0.613199	0.637691	0.632439	0.613362	0.743763	0.722192	0.735096	0.730209	0.826606	0.792465	0.828845	0.768852	0.6986	0.708943	0.720032	0.700093	0.838066	0.833934	0.826984	0.829444	0.748401	0.778519	0.800311	0.787509	0.888205	0.9131	0.887105	0.895353	0.72186
277	0.702236	0.706927	0.700791	0.690486	0.583666	0.612373	0.594259	0.599474	0.677056	0.688519	0.68956	0.713578	0.617541	0.644086	0.605102	0.606537	0.703407	0.686799	0.687463	0.696801	0.614741	0.629649	0.627238	0.605991	0.745646	0.724564	0.745841	0.722653	0.82002	0.788543	0.817851	0.763164	0.696217	0.703514	0.713693	0.693509	0.837508	0.833765	0.821922	0.828203	0.748091	0.779151	0.778071	0.784202	0.89627	0.923828	0.894746	0.879966	0.711771
278	0.705645	0.698148	0.700846	0.683813	0.576341	0.611804	0.594867	0.601027	0.674632	0.690713	0.686402	0.708598	0.619384	0.648285	0.601346	0.608195	0.702224	0.68434	0.688997	0.696604	0.607306	0.633422	0.632026	0.609187	0.742149	0.725998	0.744608	0.717688	0.817077	0.78997	0.813686	0.760611	0.698775	0.70116	0.713633	0.688708	0.834381	0.830603	0.812445	0.816877	0.751267	0.785705	0.791148	0.790819	0.896865	0.915677	0.892969	0.88321	0.719035
279	0.70664	0.707206	0.706036	0.686962	0.585463	0.604377	0.594217	0.599697	0.681381	0.690957	0.688085	0.708707	0.617625	0.6516	0.602987	0.601373	0.705124	0.689053	0.68418	0.698852	0.607894	0.63102	0.630582	0.608878	0.744625	0.726246	0.742317	0.720118	0.817403	0.788597	0.81081	0.764479	0.700807	0.692534	0.715685	0.694618	0.828346	0.835855	0.824697	0.827415	0.750083	0.784555	0.782149	0.785204	0.899789	0.925042	0.899512	0.88075	0.713995
280	0.694793	0.708094	0.697775	0.684507	0.579351	0.613368	0.594651	0.60307	0.674575	0.686996	0.679664	0.707492	0.618237	0.647179	0.600131	0.604053	0.696603	0.685178	0.68704	0.702228	0.611702	0.636268	0.632647	0.61032	0.740645	0.729367	0.728718	0.716986	0.818097	0.787732	0.811625	0.752639	0.693951	0.701766	0.711041	0.699726	0.835051	0.838677	0.826278	0.819359	0.735389	0.771676	0.786734	0.790108	0.906012	0.924758	0.890247	0.888706	0.708593
281	0.707795	0.700814	0.695824	0.685072	0.581552	0.605941	0.59152	0.600363	0.680169	0.679443	0.680191	0.712585	0.620246	0.646076	0.603183	0.59777	0.701514	0.679523	0.692542	0.68827	0.610978	0.63916	0.624927	0.605579	0.739836	0.709896	0.737	0.723246	0.806566	0.778973	0.804152	0.757397	0.693775	0.689036	0.702109	0.691844	0.831812	0.834894	0.823338	0.823976	0.738443	0.775529	0.785114	0.789223	0.895839	0.923186	0.902598	0.89101	0.716994
282	0.708791	0.703705	0.704752	0.684127	0.577373	0.603242	0.596476	0.593174	0.67688	0.688395	0.687138	0.713469	0.619671	0.646162	0.602869	0.60269	0.688966	0.683501	0.692965	0.687872	0.612929	0.637445	0.634504	0.604649	0.736125	0.721879	0.735096	0.714774	0.813108	0.784369	0.807374	0.76034	0.699819	0.698204	0.714719	0.691909	0.832425	0.837492	0.828073	0.825047	0.747033	0.774549	0.788522	0.784025	0.90666	0.925544	0.892027	0.88541	0.713812
283	0.708791	0.706984	0.698446	0.690676	0.586631	0.609631	0.596695	0.600851	0.674346	0.692112	0.686139	0.70489	0.622045	0.65054	0.602517	0.597867	0.699145	0.691828	0.693126	0.693561	0.612745	0.633325	0.633224	0.60826	0.735962	0.721003	0.743043	0.717471	0.810984	0.78656	0.809606	0.755308	0.70017	0.696096	0.706937	0.696525	0.833988	0.840594	0.830255	0.818626	0.746098	0.774549	0.786176	0.791999	0.901898	0.929908	0.891293	0.883942	0.723419
284	0.703861	0.70026	0.698559	0.684758	0.574319	0.61247	0.592781	0.593971	0.681842	0.684679	0.681662	0.70799	0.618075	0.650584	0.597315	0.599621	0.701453	0.681145	0.694766	0.699779	0.609166	0.631561	0.62435	0.600989	0.742365	0.71963	0.732298	0.719416	0.813067	0.783201	0.804197	0.755077	0.690931	0.696999	0.716711	0.699234	0.822928	0.835006	0.830688	0.821553	0.747654	0.779552	0.786902	0.784792	0.901413	0.926619	0.895688	0.889964	0.714894
285	0.707689	0.703595	0.693868	0.686331	0.578901	0.603715	0.591912	0.59832	0.679594	0.673288	0.685084	0.710315	0.616641	0.647003	0.598528	0.609657	0.689499	0.686854	0.687938	0.696539	0.609029	0.628666	0.62179	0.603979	0.735746	0.712769	0.733923	0.715422	0.815769	0.7777	0.801835	0.754303	0.706733	0.688252	0.720636	0.696646	0.825331	0.838449	0.823175	0.81575	0.742424	0.773572	0.782485	0.777466	0.895568	0.922828	0.893125	0.893259	0.72114
286	0.702133	0.692754	0.695488	0.684255	0.577599	0.606696	0.588563	0.599962	0.677921	0.683889	0.680295	0.702784	0.616437	0.642362	0.596259	0.601032	0.687545	0.679733	0.690903	0.693828	0.606718	0.624647	0.62534	0.600835	0.727516	0.725562	0.730957	0.714397	0.806485	0.778212	0.798871	0.750277	0.690873	0.696578	0.707358	0.693941	0.821476	0.836927	0.825407	0.832201	0.743236	0.777311	0.781144	0.788397	0.901955	0.936844	0.893073	0.891584	0.706011
287	0.70685	0.708041	0.705759	0.680351	0.583171	0.6084	0.596172	0.601827	0.68161	0.686202	0.690667	0.706717	0.613488	0.648507	0.601618	0.601228	0.700923	0.686068	0.685715	0.688799	0.611658	0.636563	0.626042	0.604391	0.732628	0.724564	0.737615	0.719738	0.815643	0.781164	0.802607	0.759528	0.702436	0.695068	0.717618	0.697142	0.839518	0.846126	0.835645	0.825386	0.739872	0.768456	0.780864	0.787862	0.894756	0.939849	0.895165	0.890748	0.709011
288	0.700978	0.703818	0.697888	0.679093	0.586225	0.611664	0.593825	0.598677	0.685993	0.686936	0.687717	0.706495	0.616025	0.645322	0.600601	0.601765	0.693524	0.684549	0.687358	0.697925	0.604722	0.63867	0.623565	0.610474	0.737629	0.720318	0.738453	0.712884	0.809387	0.776734	0.802777	0.74838	0.699295	0.694285	0.718159	0.696214	0.830861	0.842004	0.815715	0.814119	0.74224	0.773973	0.7812	0.7741	0.898329	0.931694	0.88386	0.887082	0.713454
289	0.698778	0.697648	0.70414	0.6869	0.578945	0.603102	0.591563	0.599209	0.678382	0.680782	0.685399	0.70843	0.618278	0.645677	0.596454	0.6118	0.708499	0.687692	0.686246	0.694619	0.610752	0.631461	0.623442	0.600886	0.742794	0.712703	0.734705	0.711591	0.811637	0.776125	0.801877	0.749	0.692556	0.693803	0.707239	0.701141	0.831812	0.838621	0.8241	0.823188	0.74224	0.766155	0.787964	0.779181	0.890695	0.924758	0.890822	0.889753	0.70553
290	0.702393	0.70026	0.700678	0.680224	0.576925	0.605229	0.592738	0.594638	0.688416	0.680112	0.683137	0.706218	0.614963	0.643511	0.599779	0.602591	0.695712	0.687795	0.688151	0.683443	0.60921	0.624598	0.620841	0.593773	0.732252	0.706026	0.733364	0.711805	0.807382	0.762024	0.797238	0.743156	0.690931	0.700979	0.701866	0.69357	0.837061	0.835627	0.826114	0.825835	0.737631	0.763396	0.772316	0.781013	0.889883	0.927117	0.890143	0.890485	0.708712
291	0.702289	0.703483	0.694875	0.687465	0.580745	0.612373	0.586127	0.600363	0.673999	0.677859	0.686718	0.709594	0.614388	0.645721	0.596298	0.59967	0.701453	0.684443	0.684816	0.690386	0.606172	0.627736	0.618032	0.607124	0.750219	0.71857	0.739742	0.720118	0.801496	0.766807	0.799986	0.752483	0.688955	0.699775	0.704761	0.691784	0.831924	0.841723	0.827694	0.824204	0.735328	0.774779	0.7793	0.770967	0.893944	0.927331	0.896107	0.8908	0.714715
292	0.701397	0.69659	0.69493	0.676386	0.578227	0.601871	0.590564	0.595527	0.673942	0.681451	0.685455	0.701234	0.612586	0.641877	0.595437	0.602494	0.694234	0.677479	0.681852	0.683307	0.59901	0.630187	0.622077	0.599754	0.737899	0.719943	0.730175	0.711048	0.797486	0.772153	0.795566	0.747143	0.687502	0.69567	0.70941	0.700339	0.825331	0.835515	0.821867	0.822286	0.741366	0.767536	0.778294	0.780655	0.887557	0.925186	0.895217	0.89101	0.711652
293	0.706274	0.702372	0.704027	0.682555	0.581237	0.61053	0.600521	0.596678	0.671289	0.69315	0.681558	0.701179	0.61918	0.649787	0.596454	0.60152	0.700923	0.684443	0.686299	0.694221	0.599779	0.634258	0.619974	0.599908	0.743926	0.714765	0.735264	0.718496	0.805911	0.76574	0.793246	0.747221	0.695928	0.700558	0.708022	0.695908	0.821923	0.832637	0.822683	0.828033	0.74647	0.762472	0.773099	0.783018	0.899843	0.929047	0.898255	0.891325	0.70919
294	0.707426	0.699093	0.692249	0.686772	0.575351	0.611428	0.586999	0.600896	0.67988	0.695768	0.689296	0.70533	0.60714	0.645986	0.599663	0.595479	0.709505	0.679888	0.683495	0.683508	0.598692	0.628764	0.622657	0.600577	0.736608	0.710332	0.741925	0.718337	0.800392	0.768285	0.796894	0.742111	0.697029	0.7011	0.70778	0.694554	0.830414	0.830323	0.822249	0.828258	0.740121	0.77179	0.778183	0.784733	0.890966	0.924688	0.899668	0.892264	0.70841
295	0.702289	0.698201	0.698559	0.682493	0.582675	0.611854	0.599607	0.593439	0.678668	0.685352	0.684768	0.710755	0.612545	0.648551	0.603691	0.600499	0.694234	0.679417	0.688309	0.699315	0.602681	0.625087	0.62307	0.599805	0.730851	0.723749	0.733979	0.715798	0.800392	0.777293	0.793675	0.748729	0.690638	0.703453	0.710015	0.696339	0.827676	0.838789	0.827312	0.819922	0.738504	0.769545	0.777233	0.783494	0.896053	0.931839	0.905476	0.892527	0.714775
296	0.702289	0.704484	0.70012	0.689541	0.581059	0.610293	0.597475	0.592243	0.680859	0.684073	0.684032	0.706604	0.619508	0.64497	0.59888	0.596453	0.694057	0.684759	0.679153	0.690255	0.60717	0.636317	0.625835	0.598566	0.739619	0.720754	0.732637	0.708513	0.797119	0.774038	0.789038	0.750394	0.695521	0.692413	0.707477	0.690183	0.835162	0.841439	0.827148	0.828427	0.738815	0.769088	0.772875	0.780065	0.890642	0.934555	0.900454	0.886664	0.705951
297	0.700192	0.703095	0.701182	0.682555	0.582228	0.605798	0.591086	0.602314	0.675786	0.674507	0.680823	0.708154	0.616847	0.645986	0.602754	0.597186	0.689323	0.677218	0.683068	0.690981	0.60223	0.628521	0.621377	0.596763	0.732897	0.719569	0.733196	0.712022	0.789758	0.765178	0.785861	0.743466	0.692674	0.69718	0.700299	0.691598	0.837061	0.847311	0.824752	0.828541	0.733025	0.763278	0.766897	0.779004	0.89378	0.917962	0.905373	0.878815	0.706731
298	0.705698	0.69359	0.693927	0.679283	0.579081	0.607927	0.592999	0.594816	0.669212	0.680052	0.677717	0.692764	0.608246	0.642495	0.598332	0.597186	0.698258	0.679733	0.679576	0.686617	0.60436	0.624008	0.618817	0.604185	0.733327	0.715201	0.728662	0.703708	0.798224	0.769099	0.788436	0.741802	0.680587	0.697301	0.706451	0.691909	0.84097	0.840819	0.827312	0.826793	0.732029	0.766211	0.780529	0.775634	0.905852	0.919967	0.898099	0.886716	0.712555
299	0.702656	0.70276	0.68293	0.678086	0.578542	0.604284	0.589173	0.590777	0.677517	0.67219	0.682981	0.692101	0.603823	0.640286	0.596141	0.600107	0.69453	0.677586	0.677356	0.685559	0.603769	0.620821	0.618858	0.595421	0.734724	0.707276	0.735208	0.713423	0.790615	0.769813	0.78981	0.732709	0.690814	0.696036	0.716047	0.686982	0.831978	0.823719	0.826332	0.822061	0.732339	0.75885	0.776339	0.777171	0.899301	0.91832	0.887944	0.881848	0.70541
300	0.693847	0.695092	0.691972	0.68199	0.581866	0.608021	0.592999	0.601027	0.677631	0.676091	0.676347	0.689777	0.617419	0.641831	0.593677	0.598159	0.696603	0.67706	0.681799	0.68053	0.604178	0.623026	0.616257	0.59666	0.730961	0.71626	0.729053	0.708513	0.798713	0.765333	0.785043	0.733017	0.685525	0.693983	0.701564	0.694001	0.831531	0.838225	0.829111	0.822625	0.738566	0.762071	0.773881	0.769964	0.899408	0.916175	0.896003	0.88321	0.706369
[truncated: 47 more columns]

## Sheet: Fig.1D-F(Fmax_F0)
0 mM Caf. RyR1(-)	0.63 mM Caf. RyR1(-)	1.25 mM Caf. RyR1(-)	2.50 mM Caf. RyR1(-)	0 mM Caf. RyR1(+)	0.63 mM Caf. RyR1(+)	1.25 mM Caf. RyR1(+)	2.50 mM Caf. RyR1(+)	0 mM Caf. RyR2(-)	0.63 mM Caf. RyR2(-)	1.25 mM Caf. RyR2(-)	2.50 mM Caf. RyR2(-)	0 mM Caf. RyR2(+)	0.63 mM Caf. RyR2(+)	1.25 mM Caf. RyR2(+)	2.50 mM Caf. RyR2(+)	0 mM Caf. RyR3(-)	0.63 mM Caf. RyR3(-)	1.25 mM Caf. RyR3(-)	2.50 mM Caf. RyR3(-)	0 mM Caf. RyR3(+)	0.63 mM Caf. RyR3(+)	1.25 mM Caf. RyR3(+)	2.50 mM Caf. RyR3(+)
0.932977	0.932166	1.03566	1.45403	0.787856	1.09071	2.19773	4.2549	0.924736	1.11774	1.15631	1.82073	0.9914	2.21452	2.8433	3.4696	0.918573	1.21251	1.17225	1.84901	0.789505	1.4704	2.26454	2.82027
0.934197	0.930501	1.03529	1.45744	0.807569	1.12369	2.2763	3.76508	0.925268	1.12851	1.13614	1.8471	0.997317	2.21298	2.79085	3.43876	0.917462	0.992618	1.18933	1.84561	0.783567	1.53538	2.18183	2.96677
0.933491	0.939489	1.03899	1.52694	0.792683	1.07033	2.35934	4.14712	0.921348	1.19281	1.13974	1.87147	0.990296	2.22597	2.8679	3.43478	0.921074	0.997392	1.11966	1.96889	0.790049	1.51727	2.19014	3.00404
0.929249	0.960268	1.03416	1.4874	0.797327	1.08201	2.18044	3.88806	0.918734	1.13599	1.15858	1.88797	0.984321	2.23424	2.81298	3.42793	0.919464	1.05607	1.19725	1.96942	0.776736	1.5995	2.2215	2.98077

## Sheet: Fig.1G-I (time course)
0	0 mM Iso. RyR1(-)	0 mM Iso. RyR1(-)	0 mM Iso. RyR1(-)	0 mM Iso. RyR1(-)	0 mM Iso. RyR1(+)	0 mM Iso. RyR1(+)	0 mM Iso. RyR1(+)	0 mM Iso. RyR1(+)	0.31 mM Iso. RyR1(-)	0.31 mM Iso. RyR1(-)	0.31 mM Iso. RyR1(-)	0.31 mM Iso. RyR1(-)	0.31 mM Iso. RyR1(+)	0.31 mM Iso. RyR1(+)	0.31 mM Iso. RyR1(+)	0.31 mM Iso. RyR1(+)	0.63 mM Iso. RyR1(-)	0.63 mM Iso. RyR1(-)	0.63 mM Iso. RyR1(-)	0.63 mM Iso. RyR1(-)	0.63 mM Iso. RyR1(+)	0.63 mM Iso. RyR1(+)	0.63 mM Iso. RyR1(+)	0.63 mM Iso. RyR1(+)	1.25 mM Iso. RyR1(-)	1.25 mM Iso. RyR1(-)	1.25 mM Iso. RyR1(-)	1.25 mM Iso. RyR1(-)	1.25 mM Iso. RyR1(+)	1.25 mM Iso. RyR1(+)	1.25 mM Iso. RyR1(+)	1.25 mM Iso. RyR1(+)	0 mM Iso. RyR2(-)	0 mM Iso. RyR2(-)	0 mM Iso. RyR2(-)	0 mM Iso. RyR2(-)	0 mM Iso. RyR2(+)	0 mM Iso. RyR2(+)	0 mM Iso. RyR2(+)	0 mM Iso. RyR2(+)	0.31 mM Iso. RyR2(-)	0.31 mM Iso. RyR2(-)	0.31 mM Iso. RyR2(-)	0.31 mM Iso. RyR2(-)	0.31 mM Iso. RyR2(+)	0.31 mM Iso. RyR2(+)	0.31 mM Iso. RyR2(+)	0.31 mM Iso. RyR2(+)	0.63 mM Iso. RyR2(-)
1	1.04009	1.03913	1.04222	1.05609	1.24144	1.21963	1.23597	1.22795	1.05188	1.05743	1.046	1.05866	1.27066	1.26606	1.23818	1.26086	1.05551	1.04897	1.03929	1.04781	1.24077	1.24989	1.41454	1.25463	1.05199	1.0492	1.04127	1.05175	1.24509	1.2285	1.18042	1.16416	1.05059	1.0663	1.06256	1.06375	1.1773	1.15827	1.19227	1.18867	1.06457	1.0598	1.06549	1.06519	1.18427	1.18144	1.1732	1.15553	1.07955
2	1.05152	1.04302	1.05132	1.05704	1.22855	1.21859	1.22431	1.22564	1.05437	1.07031	1.05079	1.05459	1.24407	1.25694	1.23217	1.24471	1.06929	1.04985	1.04719	1.05417	1.2302	1.23847	1.39544	1.23329	1.05137	1.0601	1.04752	1.05572	1.23161	1.225	1.1747	1.16268	1.05814	1.05852	1.07318	1.068	1.15965	1.15167	1.16608	1.16878	1.05967	1.05571	1.06809	1.06229	1.17916	1.16325	1.16327	1.15507	1.06731
3	1.0479	1.03519	1.05266	1.0486	1.21116	1.19394	1.21114	1.21002	1.04716	1.05212	1.04199	1.04156	1.22235	1.2347	1.21377	1.23077	1.05027	1.05238	1.04475	1.04541	1.22458	1.21771	1.36695	1.22568	1.03953	1.03703	1.03991	1.05009	1.21286	1.20598	1.15918	1.15096	1.06058	1.06033	1.06419	1.0608	1.14518	1.13462	1.151	1.14743	1.06174	1.05333	1.05387	1.05556	1.14007	1.14739	1.13054	1.12583	1.05755
4	1.04423	1.03613	1.04741	1.04545	1.19511	1.18481	1.1854	1.19551	1.04828	1.05883	1.05772	1.05428	1.20945	1.21892	1.20007	1.22023	1.05611	1.04371	1.04035	1.04994	1.19538	1.20913	1.29851	1.2096	1.04344	1.05271	1.04682	1.05191	1.19734	1.19756	1.1525	1.13622	1.05279	1.05141	1.05194	1.05532	1.12071	1.12323	1.13526	1.13639	1.05639	1.05282	1.06532	1.06711	1.13129	1.13736	1.12718	1.1263	1.06207
5	1.03773	1.03963	1.04484	1.04413	1.18464	1.16617	1.18219	1.18078	1.04414	1.05136	1.05338	1.05067	1.19846	1.20907	1.18748	1.19747	1.0565	1.05449	1.04364	1.05407	1.18456	1.19389	1.13211	1.19316	1.04446	1.04186	1.04617	1.05252	1.17754	1.18148	1.13936	1.12957	1.0525	1.04471	1.05761	1.05858	1.11401	1.1068	1.11141	1.12951	1.05607	1.05577	1.059	1.04834	1.12117	1.12385	1.11709	1.11274	1.05724
6	1.03899	1.02885	1.03748	1.03645	1.15278	1.15136	1.1601	1.15172	1.03486	1.04708	1.04649	1.04512	1.1715	1.17529	1.15329	1.17152	1.04448	1.03438	1.03219	1.04455	1.1521	1.16255	1.10254	1.16989	1.03341	1.03672	1.03011	1.04733	1.15644	1.15054	1.11688	1.10766	1.04727	1.04586	1.0523	1.0528	1.0867	1.08411	1.09273	1.10286	1.03766	1.0464	1.04666	1.0502	1.098	1.10668	1.10017	1.08707	1.04315
7	1.03296	1.02696	1.03245	1.03727	1.13845	1.13636	1.14141	1.13898	1.03677	1.04524	1.04263	1.04385	1.15147	1.15931	1.13619	1.15425	1.04729	1.04201	1.03559	1.04444	1.14779	1.14983	1.11112	1.14634	1.03301	1.03923	1.04116	1.0534	1.14841	1.14529	1.10795	1.10685	1.04164	1.04024	1.05085	1.0419	1.08932	1.07322	1.08298	1.0859	1.04532	1.04095	1.04808	1.0421	1.08989	1.09046	1.08415	1.07593	1.0531
8	1.02882	1.03024	1.03932	1.03242	1.11854	1.11403	1.12302	1.11968	1.03874	1.04768	1.03388	1.03235	1.1321	1.12782	1.12213	1.12648	1.0378	1.04098	1.02423	1.03314	1.12213	1.12396	1.09475	1.12092	1.02316	1.03116	1.03354	1.03479	1.1185	1.10868	1.08685	1.08073	1.02368	1.04392	1.04844	1.03181	1.06469	1.05465	1.0624	1.06996	1.04249	1.04231	1.0348	1.04068	1.06195	1.06443	1.07086	1.05758	1.04204
9	1.03249	1.02813	1.02721	1.03683	1.10452	1.10585	1.10049	1.10442	1.03243	1.03381	1.03071	1.03887	1.11887	1.10567	1.10164	1.10472	1.03874	1.03427	1.02865	1.03686	1.10614	1.10773	1.08009	1.11313	1.02237	1.03583	1.03332	1.03601	1.10633	1.0991	1.08763	1.08513	1.0328	1.03409	1.03003	1.03156	1.04413	1.04484	1.05755	1.05508	1.04513	1.03947	1.03893	1.03148	1.05258	1.05584	1.05885	1.05917	1.03777
10	1.02987	1.01962	1.02592	1.03236	1.08295	1.07827	1.0831	1.07846	1.03359	1.03403	1.02895	1.03169	1.0893	1.08504	1.08397	1.07916	1.02693	1.02272	1.01882	1.0221	1.08328	1.07864	1.06338	1.08294	1.02327	1.03389	1.02124	1.03087	1.07306	1.08243	1.06067	1.06595	1.02305	1.02794	1.02846	1.03316	1.03564	1.03016	1.04012	1.03232	1.02466	1.03237	1.03043	1.04018	1.04899	1.04257	1.0511	1.04474	1.02789
11	1.01865	1.02146	1.01867	1.02279	1.06349	1.05551	1.05554	1.05144	1.02506	1.01914	1.01718	1.02249	1.05899	1.06369	1.05633	1.0621	1.01673	1.02133	1.02119	1.01532	1.06128	1.05541	1.05373	1.06274	1.02299	1.01501	1.01716	1.01977	1.05243	1.0548	1.05064	1.04279	1.0163	1.01539	1.01386	1.0227	1.02983	1.02294	1.01829	1.02754	1.0237	1.03186	1.02577	1.02738	1.02512	1.02048	1.02724	1.0267	1.01942
12	1.01865	1.01601	1.02765	1.01958	1.04413	1.03999	1.04271	1.04252	1.02235	1.02	1.01713	1.02345	1.04941	1.03681	1.03977	1.04953	1.02092	1.01787	1.01152	1.01578	1.03923	1.03583	1.03727	1.0484	1.01574	1.01727	1.01689	1.02563	1.0356	1.03951	1.04052	1.03026	1.0231	1.02649	1.01374	1.01888	1.01832	1.01306	1.0093	1.0148	1.0244	1.01635	1.01857	1.02092	1.0153	1.00787	1.02046	1.02226	1.02177
13	1.01005	1.01723	1.00214	1.02191	1.01568	1.02401	1.02615	1.01909	1.01525	1.02244	1.00487	1.01216	1.01938	1.02616	1.02484	1.01318	1.01695	1.01493	1.00863	1.01079	1.0206	1.02315	0.995668	1.02371	1.01376	1.01098	1.00927	1.01088	1.02636	1.01929	1.02221	1.01524	1.01648	1.01443	1.01374	1.00934	1.00201	0.996076	0.995471	0.995702	1.01706	1.0143	1.0073	1.02152	0.997875	1.00299	0.999268	0.999833	1.02134
14	1.00842	1.00256	1.0065	1.00592	1.00081	1.00943	1.00011	0.999704	1.0073	1.00581	1.0118	1.01084	1.00217	1.00174	1.00693	1.00437	1.00493	1.01194	1.00934	1.00214	1.00242	0.99787	0.983201	0.995447	1.01104	1.00783	1.01384	1.00823	0.992385	1.00515	1.00143	1.00577	1.00997	1.01334	0.995394	1.00755	0.991789	0.98998	0.989371	0.986574	1.00619	1.00664	1.00665	1.00773	0.991	0.986997	0.981971	0.986325	1.00063
15	1.00848	1.00773	1.00237	1.0107	0.984138	0.990179	0.979195	0.994157	1.00168	1.00516	1.01166	1.00305	0.982556	0.978329	0.985341	0.984765	1.0014	1.00317	1.01415	1.00988	0.987902	0.983391	0.967465	0.982438	1.00775	1.01229	1.00186	1.01204	0.979914	0.984381	0.988016	0.990507	1.00881	1.00037	1.01235	1.01149	0.984807	0.974177	0.977774	0.987366	1.00181	1.0059	1.00612	1.00499	0.982505	0.988872	0.973962	0.975036	1.00508
16	1.00601	0.995057	0.992098	0.992263	0.964006	0.960613	0.966718	0.962653	0.986941	0.995906	1.00208	0.998732	0.961239	0.960166	0.961295	0.962483	1.00366	0.998374	0.992313	0.994908	0.964109	0.966902	0.944232	0.966359	0.994327	0.9953	0.991632	0.998792	0.971368	0.966606	0.973733	0.980124	1.00073	0.992048	0.991894	0.992598	0.96576	0.966107	0.959585	0.966799	0.993059	0.987722	0.997971	0.988684	0.964386	0.969267	0.963125	0.957145	0.999707
17	0.983153	1.00173	0.997901	0.997236	0.954885	0.948973	0.947372	0.949697	0.995688	0.980416	0.99363	0.994863	0.939757	0.937203	0.950171	0.929664	0.992411	0.994193	0.993428	0.992056	0.937631	0.945812	0.922944	0.947303	0.990704	0.990056	0.994351	0.9899	0.940625	0.948323	0.962424	0.965725	0.990564	0.99108	0.988272	0.988656	0.947271	0.963397	0.948859	0.952491	0.985464	0.997436	0.985224	0.986168	0.960654	0.951868	0.954103	0.956731	0.990374
18	0.984934	0.987833	0.986795	0.99157	0.931111	0.940457	0.933808	0.938825	0.985882	0.98269	0.986451	0.992371	0.926279	0.926223	0.935328	0.931867	0.974319	0.988004	0.996571	0.991497	0.931162	0.930326	0.90755	0.930217	0.988323	0.984185	0.987388	0.993657	0.934693	0.936119	0.948968	0.94879	0.988126	0.984506	0.983746	0.993151	0.947383	0.957077	0.950873	0.949335	0.987587	0.984539	0.982329	0.984306	0.952893	0.956231	0.944974	0.950442	0.978508
19	0.981316	0.987554	0.98484	0.984266	0.912284	0.917513	0.913417	0.920634	0.973692	0.976191	0.978291	0.984893	0.911141	0.90003	0.915905	0.906132	0.982373	0.980888	0.983598	0.982992	0.914894	0.913167	0.896494	0.910197	0.985832	0.983085	0.980639	0.984932	0.920521	0.911759	0.936057	0.945729	0.985278	0.977024	0.976322	0.982624	0.937887	0.946297	0.945861	0.934799	0.98044	0.981472	0.98174	0.971445	0.949456	0.942065	0.937231	0.947967	0.979619
20	0.97838	0.985887	0.977363	0.972242	0.904375	0.90947	0.907982	0.89805	0.974961	0.979225	0.968716	0.975024	0.887173	0.885984	0.897666	0.888731	0.964612	0.982125	0.984561	0.967669	0.896062	0.897431	0.87662	0.899433	0.975241	0.973802	0.976556	0.96969	0.904911	0.900291	0.926902	0.929465	0.97604	0.979618	0.971315	0.971667	0.937718	0.943759	0.931923	0.929784	0.969114	0.975508	0.970583	0.978397	0.94337	0.937331	0.932214	0.934974	0.96627
21	0.975863	0.976717	0.976637	0.97426	0.887389	0.889507	0.890764	0.88132	0.971623	0.958647	0.972966	0.964394	0.872533	0.877225	0.883068	0.876684	0.95976	0.976502	0.963687	0.968433	0.88679	0.890694	0.862395	0.880698	0.978071	0.969767	0.967577	0.969911	0.891042	0.884679	0.909049	0.917359	0.972496	0.977204	0.965219	0.96976	0.927497	0.932868	0.935896	0.926124	0.962808	0.97318	0.968872	0.97254	0.92476	0.927386	0.929012	0.933736	0.96831
22	0.965693	0.975437	0.96843	0.961856	0.873055	0.880046	0.87294	0.872667	0.972366	0.966175	0.962709	0.971564	0.86258	0.856681	0.87088	0.861312	0.963673	0.964895	0.972756	0.968586	0.87064	0.867218	0.858452	0.860907	0.971161	0.967092	0.972909	0.960968	0.870679	0.875331	0.902229	0.909561	0.964129	0.95959	0.945968	0.962927	0.9175	0.926491	0.921357	0.907755	0.962742	0.960738	0.96102	0.958584	0.916411	0.917583	0.914598	0.9242	0.961635
23	0.967791	0.977327	0.962963	0.970294	0.864248	0.872712	0.859725	0.867477	0.965475	0.95491	0.964955	0.961189	0.852667	0.851315	0.869123	0.859023	0.96329	0.966907	0.972554	0.971488	0.864378	0.861023	0.840526	0.859672	0.972635	0.967615	0.966595	0.962125	0.864225	0.87266	0.893483	0.900424	0.960933	0.959409	0.968718	0.966991	0.922471	0.929537	0.932247	0.921952	0.966025	0.95739	0.965392	0.964496	0.912236	0.919508	0.921908	0.91858	0.956691
24	0.965118	0.973438	0.963072	0.948639	0.852383	0.852276	0.854638	0.853899	0.962557	0.952853	0.956409	0.95422	0.836824	0.828631	0.844259	0.838944	0.947074	0.954167	0.955984	0.959777	0.850467	0.835537	0.824205	0.842814	0.955472	0.957447	0.971495	0.94048	0.845867	0.852905	0.884876	0.886792	0.956519	0.953859	0.956649	0.939968	0.908785	0.918533	0.902133	0.909445	0.949996	0.947106	0.946562	0.946435	0.895689	0.903748	0.909152	0.919457	0.947607
25	0.957095	0.959653	0.952801	0.95468	0.838994	0.848443	0.837813	0.839524	0.951795	0.950957	0.951327	0.946742	0.832179	0.826089	0.840048	0.827284	0.955786	0.944729	0.960445	0.949137	0.835418	0.833445	0.806863	0.827696	0.959435	0.95262	0.952883	0.951689	0.844645	0.839548	0.877233	0.882342	0.948382	0.951389	0.945427	0.945261	0.914427	0.918758	0.911064	0.895078	0.950576	0.944097	0.946206	0.949282	0.901826	0.900372	0.91246	0.916003	0.941861
26	0.95311	0.947979	0.957211	0.944483	0.830365	0.839122	0.834421	0.833489	0.952061	0.943645	0.952891	0.93199	0.81219	0.815191	0.829987	0.819511	0.940015	0.94478	0.959733	0.949798	0.826672	0.821349	0.80292	0.818625	0.956093	0.956032	0.951684	0.93921	0.829775	0.838767	0.867666	0.879998	0.947511	0.939261	0.936976	0.9364	0.909844	0.915596	0.911173	0.896937	0.940727	0.945403	0.93163	0.939487	0.894807	0.892726	0.89906	0.915334	0.932405
27	0.951642	0.951371	0.944317	0.940204	0.814503	0.82441	0.824552	0.821731	0.940663	0.929511	0.939798	0.941551	0.805017	0.806271	0.814938	0.806645	0.947846	0.946792	0.955425	0.949491	0.812926	0.816117	0.795517	0.804195	0.952581	0.946121	0.950542	0.944016	0.820532	0.825274	0.858325	0.873443	0.93403	0.940289	0.934081	0.929506	0.908839	0.914299	0.88912	0.895586	0.938156	0.935689	0.936115	0.932206	0.89235	0.885317	0.901997	0.91126	0.926408
28	0.950071	0.951984	0.946775	0.940708	0.814233	0.824317	0.806597	0.812767	0.936054	0.931841	0.946344	0.933717	0.79921	0.800216	0.807004	0.80604	0.936372	0.93823	0.945747	0.938394	0.811705	0.801054	0.794687	0.798012	0.949865	0.942242	0.943251	0.926677	0.806403	0.816338	0.854159	0.860624	0.93444	0.93365	0.941263	0.931905	0.897109	0.912097	0.894346	0.895137	0.926504	0.935863	0.934815	0.926677	0.889062	0.888648	0.908138	0.907288	0.935929
29	0.930987	0.936144	0.930643	0.919746	0.791765	0.804022	0.798423	0.807175	0.93637	0.926587	0.928269	0.925121	0.780466	0.783225	0.798213	0.781555	0.924955	0.926418	0.94367	0.92938	0.798771	0.792473	0.769845	0.791554	0.932984	0.933536	0.952448	0.927006	0.800864	0.80372	0.835942	0.845124	0.923107	0.917726	0.925511	0.920947	0.893424	0.89737	0.883566	0.889894	0.919938	0.919899	0.916461	0.915624	0.882922	0.887474	0.892706	0.89677	0.918746
30	0.932977	0.934197	0.933491	0.929249	0.787856	0.807569	0.792683	0.797327	0.928949	0.928806	0.929394	0.936617	0.777356	0.777092	0.79347	0.779223	0.920544	0.934618	0.947015	0.928108	0.79088	0.788288	0.774277	0.796181	0.938988	0.929816	0.936937	0.921485	0.798684	0.799438	0.838688	0.843497	0.924736	0.925268	0.919356	0.918734	0.896943	0.896522	0.889663	0.886742	0.91273	0.931713	0.919057	0.922628	0.881596	0.891413	0.884272	0.894968	0.923444
31	0.925534	0.927026	0.932207	0.9154	0.777027	0.791247	0.786902	0.795328	0.939818	0.918408	0.930027	0.92853	0.775033	0.770793	0.782347	0.771839	0.912326	0.929667	0.927709	0.923678	0.778026	0.784146	0.745198	0.776207	0.933834	0.928819	0.936666	0.910499	0.785558	0.796904	0.826832	0.830675	0.915787	0.910004	0.915737	0.918734	0.880018	0.886082	0.875615	0.87919	0.911829	0.915641	0.91705	0.920603	0.879681	0.877814	0.888169	0.903217	0.916893
32	0.926266	0.93253	0.928746	0.922956	0.77689	0.790917	0.782945	0.789561	0.922004	0.90736	0.923484	0.913217	0.764997	0.76575	0.780547	0.766528	0.912494	0.928685	0.924619	0.910238	0.774937	0.775858	0.735553	0.773872	0.928169	0.919224	0.944393	0.910774	0.793191	0.793543	0.829898	0.829623	0.913638	0.917124	0.921348	0.910853	0.897502	0.890145	0.882422	0.881219	0.915306	0.919787	0.919295	0.914366	0.876	0.882458	0.887743	0.901258	0.915472
33	0.923959	0.921026	0.918139	0.910993	0.772531	0.775919	0.773945	0.775629	0.925715	0.920249	0.926119	0.921152	0.754794	0.760342	0.769915	0.76234	0.912326	0.91837	0.930346	0.919606	0.776849	0.780294	0.743053	0.790226	0.936043	0.93207	0.92986	0.905361	1.05138	0.786726	0.821659	0.832876	0.915033	0.912779	0.906805	0.900452	0.876999	0.888056	0.876052	0.874908	0.900178	0.911438	0.908198	0.909276	0.875215	0.87317	0.870177	0.889401	0.9185
34	0.917984	0.925136	0.921487	0.897649	0.760263	0.777953	0.768424	0.768574	0.915643	0.903407	0.913077	0.913421	0.860174	0.830206	0.856976	0.859454	0.899808	0.925125	0.936679	0.915991	1.03907	1.05868	0.985245	1.08995	0.930096	0.931072	0.936391	0.924855	2.05517	1.4111	1.41773	1.44178	0.907419	0.904574	0.903003	0.907716	0.870298	0.877957	0.861512	0.868428	0.905522	0.921548	0.905599	0.903202	0.820809	0.84067	0.822289	0.839389	0.902614
35	0.912634	0.917521	0.912672	0.909421	0.750917	0.768256	0.754468	0.762804	0.91893	0.897179	0.92182	0.917795	1.15935	1.08839	1.15881	1.14907	0.915252	0.926622	0.931712	0.931519	1.86064	1.89011	1.67095	1.97204	0.948562	0.957131	0.944935	0.930651	3.45852	3.02255	3.10452	3.0962	0.894985	0.906084	0.902339	0.904822	0.867225	0.876768	0.864397	0.868373	0.899664	0.912401	0.906838	0.902269	0.769346	0.779465	0.76757	0.773965	0.904162
36	0.918926	0.908851	0.905803	0.904197	0.745706	0.769863	0.758686	0.765823	0.928526	0.915917	0.923727	0.929139	1.60965	1.52534	1.62925	1.61339	0.919442	0.950659	0.942048	0.939158	2.96537	2.99733	2.61011	3.05116	0.960456	0.975795	0.963169	0.953512	4.286	4.17605	4.38013	4.36131	0.898008	0.896373	0.895639	0.89405	0.867449	0.890145	0.868753	0.879923	0.91408	0.904733	0.897925	0.900192	0.731195	0.73205	0.717919	0.71947	0.902742
37	0.920551	0.922693	0.910717	0.90149	0.752221	0.773836	0.755643	0.766043	0.931174	0.919925	0.92563	0.934838	2.14231	2.05338	2.21717	2.18187	0.924902	0.971913	0.948434	0.956568	3.74867	3.7618	3.38154	3.75235	0.96108	0.991159	0.960992	0.967868	4.59866	4.5983	4.88254	4.86387	0.896032	0.894983	0.904932	0.890724	0.886161	0.903691	0.890697	0.891867	0.916075	0.913707	0.899637	0.908727	0.702961	0.705598	0.698539	0.697919	0.904345
38	0.911952	0.912631	0.905245	0.901994	0.747189	0.780036	0.755206	0.761739	0.919673	0.936279	0.923677	0.952999	2.62607	2.55511	2.75569	2.68311	0.928044	0.978617	0.959482	0.969398	4.15402	4.1615	3.83743	4.08625	0.977447	1.00437	0.970896	0.975544	4.66132	4.72927	5.02313	5.02241	0.889352	0.895224	0.896665	0.890724	0.898673	0.905044	0.890537	0.912884	0.907192	0.908255	0.900819	0.901395	0.682973	0.680317	0.685085	0.669616	0.910527
39	0.904928	0.916188	0.901561	0.902056	0.743862	0.774169	0.751729	0.76063	0.923437	0.932814	0.924898	0.947451	3.00417	2.92727	3.17022	3.08106	0.940015	0.985426	0.962066	0.987473	4.33852	4.33028	4.05483	4.20915	0.984925	1.01349	0.981453	0.98449	4.66922	4.74281	5.06414	5.06446	0.889293	0.885273	0.893165	0.888019	0.913421	0.92694	0.910631	0.933054	0.907645	0.903882	0.90507	0.891709	0.690244	0.676333	0.690585	0.671677	0.891924
40	0.910747	0.901793	0.900391	0.899287	0.750739	0.767214	0.752555	0.754862	0.929265	0.943484	0.922848	0.956916	3.261	3.19385	3.42258	3.32391	0.945418	0.993006	0.968246	0.982381	4.37463	4.35824	4.11426	4.24699	1.00667	1.02503	0.996093	0.988797	4.61266	4.69229	5.03283	5.03279	0.896266	0.894261	0.895941	0.894973	0.924312	0.940485	0.917981	0.954689	0.896574	0.896896	0.894147	0.894225	0.692696	0.67924	0.689251	0.68405	0.888896
41	0.913893	0.905128	0.908761	0.892804	0.745075	0.78169	0.752513	0.766355	0.936104	0.939799	0.930909	0.957372	3.43601	3.35275	3.5929	3.49111	0.943104	1.00621	0.960593	0.983094	4.40652	4.35761	4.14446	4.23439	1.01676	1.03923	1.00704	1.00785	4.58715	4.65274	4.99323	5.0038	0.886969	0.901859	0.898478	0.883523	0.933139	0.955668	0.945752	0.963419	0.902626	0.907345	0.900581	0.894335	0.707575	0.693545	0.717759	0.699672	0.904654
42	0.903197	0.906352	0.897378	0.887704	0.751637	0.764565	0.760469	0.763336	0.931547	0.956589	0.932177	0.956203	3.4835	3.44147	3.65207	3.53826	0.950437	1.00637	0.971896	0.984468	4.32432	4.30438	4.09726	4.17732	1.02599	1.05224	1.01639	1.01635	4.50395	4.58458	4.91349	4.92022	0.891383	0.890277	0.894374	0.896388	0.958778	0.957641	0.949456	0.958743	0.901272	0.901666	0.890962	0.877809	0.717788	0.71085	0.729396	0.713026	0.898908
43	0.907445	0.910632	0.906697	0.888269	0.751501	0.777716	0.747773	0.76427	0.934884	0.962762	0.924362	0.957933	3.52588	3.48195	3.69492	3.57004	0.964779	1.00673	0.983549	1.00168	4.29377	4.2527	4.06949	4.13911	1.04536	1.06225	1.02853	1.02027	4.48184	4.53811	4.88021	4.89061	0.890395	0.893052	0.898176	0.893497	0.96777	0.971019	0.967427	0.973673	0.903202	0.906267	0.897574	0.897345	0.755597	0.739411	0.759882	0.747363	0.894396
44	0.909176	0.91041	0.905358	0.888963	0.753793	0.770432	0.757772	0.760764	0.935734	0.959731	0.926755	0.965511	3.50465	3.46258	3.67497	3.54383	0.965163	1.01988	0.984713	1.00046	4.2193	4.17979	3.97421	4.04406	1.04972	1.07662	1.02875	1.02436	4.37766	4.4496	4.78984	4.80292	0.887664	0.885212	0.892258	0.887523	0.963804	0.975982	0.967263	0.975532	0.898442	0.90036	0.889957	0.883278	0.771802	0.757797	0.78241	0.766077	0.891737
45	0.910903	0.914076	0.903516	0.889528	0.751726	0.771377	0.75786	0.771058	0.939075	0.955017	0.935255	0.96129	3.47255	3.42674	3.62913	3.49215	0.965603	1.01911	0.978632	1.00122	4.15451	4.11057	3.91863	3.98661	1.0619	1.09476	1.04491	1.02342	4.33414	4.40369	4.73674	4.77436	0.88993	0.891666	0.896362	0.889123	0.980898	0.985465	0.973309	0.977844	0.904103	0.907288	0.895092	0.894826	0.810839	0.791425	0.822769	0.801806	0.894829
46	0.913999	0.914464	0.908484	0.899477	0.748986	0.771187	0.754641	0.766221	0.931281	0.960271	0.930566	0.965664	3.41988	3.36942	3.58967	3.44771	0.972168	1.03278	0.993177	0.999897	4.08203	4.05257	3.8632	3.9037	1.064	1.09025	1.0552	1.04037	4.25814	4.33028	4.67668	4.68844	0.897137	0.900534	0.899138	0.88254	0.983132	0.988907	0.97761	0.984321	0.901852	0.89485	0.888778	0.8922	0.832937	0.820971	0.847915	0.829439	0.894519
47	0.910118	0.910854	0.900278	0.888587	0.744582	0.776156	0.754426	0.755618	0.934408	0.96601	0.934669	0.966124	3.33876	3.30408	3.50436	3.38143	0.976526	1.02014	0.996823	1.00163	3.98177	3.94778	3.77581	3.82528	1.0832	1.10047	1.06516	1.04683	4.19307	4.27529	4.61822	4.62056	0.892254	0.893718	0.898176	0.889248	0.97749	0.994607	0.984906	0.976604	0.894513	0.894453	0.888778	0.887276	0.859893	0.858959	0.881174	0.869859	0.885682
48	0.906606	0.911686	0.915126	0.889594	0.751907	0.775021	0.75773	0.764047	0.943155	0.958864	0.924752	0.967394	3.27718	3.22723	3.45337	3.30262	0.973988	1.01803	0.987857	1.02321	3.90782	3.88751	3.72038	3.75281	1.09147	1.10451	1.07	1.05423	4.15505	4.20829	4.562	4.58822	0.896032	0.896674	0.90059	0.890849	0.983243	0.989868	0.984144	0.977053	0.894838	0.900757	0.894857	0.887604	0.892743	0.885928	0.900663	0.891255	0.88519
49	0.905294	0.914411	0.902119	0.887894	0.751412	0.780981	0.75486	0.763205	0.940134	0.959459	0.934912	0.964902	3.18859	3.14869	3.34353	3.21639	0.986617	1.02824	0.998851	1.01965	3.80911	3.78205	3.6082	3.64452	1.09753	1.1248	1.07142	1.04694	4.06304	4.13253	4.48139	4.50478	0.886969	0.899871	0.899683	0.889925	0.9914	0.997317	0.986595	0.977336	0.896447	0.896383	0.894797	0.889629	0.921272	0.918052	0.933548	0.919972	0.890503
50	0.904402	0.903517	0.897097	0.886697	0.744087	0.773933	0.752425	0.759434	0.938279	0.957453	0.930469	0.966986	3.09976	3.05764	3.24097	3.11138	0.974099	1.02261	0.991099	1.00692	3.72483	3.68517	3.52436	3.56472	1.08541	1.12092	1.08252	1.04898	3.98184	4.07525	4.41496	4.43422	0.885168	0.901618	0.89775	0.884386	0.980675	0.990881	0.990296	0.967701	0.902239	0.900757	0.891963	0.892418	0.937328	0.938269	0.947268	0.953278	0.884015
51	0.902778	0.913854	0.896761	0.899411	0.742785	0.768302	0.750642	0.758901	0.946812	0.950035	0.937601	0.951016	2.99803	2.95112	3.16061	3.02057	0.978509	1.02845	0.999761	1.00524	3.62331	3.59285	3.43937	3.45839	1.10014	1.12008	1.07865	1.05152	3.91002	3.99949	4.35554	4.35825	0.883308	0.89263	0.899381	0.888631	0.98017	0.98964	0.982509	0.966405	0.906037	0.89559	0.882994	0.890286	0.950488	0.952948	0.966059	0.967764	0.896868
52	0.901206	0.910576	0.902178	0.884935	0.737706	0.774642	0.745641	0.751713	0.937273	0.951174	0.926659	0.957677	2.88179	2.84808	3.03642	2.9086	0.976579	1.02581	0.99191	1.00896	3.5211	3.4776	3.32899	3.35056	1.09855	1.12553	1.07778	1.04407	3.82809	3.91406	4.2628	4.28295	0.8793	0.89408	0.894493	0.882475	0.976878	0.984056	0.972653	0.963419	0.897216	0.889625	0.886829	0.886015	0.962126	0.959184	0.973588	0.987562	0.900206
53	0.896383	0.912243	0.9	0.890031	0.748672	0.770336	0.748511	0.755793	0.946865	0.94998	0.933791	0.954576	2.78897	2.75061	2.93885	2.80678	0.978289	1.01694	1.00032	1.01242	3.41083	3.38611	3.24423	3.25597	1.09487	1.12648	1.08247	1.04711	3.76198	3.85014	4.19198	4.20718	0.878078	0.897216	0.887431	0.889555	0.972464	0.984112	0.977337	0.961953	0.896701	0.897462	0.90023	0.883171	0.980787	0.971331	0.983945	0.989059	0.884138
54	0.904772	0.907741	0.899552	0.882921	0.738112	0.776675	0.744035	0.752911	0.940454	0.947382	0.931102	0.954168	2.68521	2.63474	2.81237	2.69749	0.967537	1.01823	0.993177	1.00687	3.30699	3.27056	3.12269	3.13943	1.1062	1.13277	1.08116	1.04291	3.68837	3.75196	4.12189	4.14589	0.893129	0.889674	0.901313	0.885184	0.962856	0.984336	0.96601	0.95435	0.889559	0.891043	0.894857	0.884975	0.981179	0.98287	0.983731	0.995244	0.886301
55	0.915414	0.911908	0.906475	0.899097	0.744402	0.769484	0.749251	0.757304	0.939181	0.953716	0.932569	0.956303	2.57498	2.54457	2.72302	2.61203	0.978346	1.02416	1.00204	1.0114	3.22442	3.18276	3.03277	3.05239	1.10716	1.12433	1.08693	1.04633	3.60146	3.674	4.06151	4.07887	0.892836	0.891184	0.895217	0.883648	0.969726	0.972203	0.970694	0.967027	0.900305	0.892692	0.887656	0.886782	0.987708	0.987559	0.989816	0.999731	0.887599
56	0.90886	0.911355	0.910272	0.895008	0.746335	0.77767	0.762467	0.761653	0.948827	0.953826	0.931641	0.952234	2.48138	2.44532	2.63575	2.49773	0.96329	1.02086	0.996571	1.00911	3.12001	3.08718	2.9427	2.96339	1.10274	1.12333	1.08666	1.05003	3.53361	3.61777	3.97819	4.01008	0.890688	0.89969	0.910245	0.897251	0.964474	0.976266	0.974452	0.952038	0.89973	0.897293	0.893973	0.884484	0.997628	0.999238	1.00338	1.00272	0.897365
57	0.900577	0.901627	0.897433	0.893621	0.73254	0.768585	0.746339	0.75016	0.935734	0.938068	0.922409	0.948625	2.37969	2.35463	2.52358	2.39881	0.968749	1.00755	0.988157	0.998216	3.02285	2.98159	2.8465	2.85528	1.09328	1.11148	1.08312	1.0391	3.45045	3.5258	3.91269	3.92655	0.889176	0.889494	0.900164	0.886785	0.953472	0.953014	0.962524	0.952601	0.893805	0.895817	0.887123	0.884702	0.991589	0.987323	0.991794	0.988646	0.880801
58	0.904299	0.904349	0.898662	0.894628	0.734337	0.773317	0.751817	0.752956	0.933456	0.943752	0.925973	0.954168	2.28783	2.24953	2.43087	2.31085	0.963563	1.01184	0.991099	0.99781	2.90676	2.88722	2.73281	2.7447	1.09481	1.11987	1.07408	1.03347	3.36729	3.44341	3.81472	3.83676	0.893012	0.883642	0.895038	0.887462	0.953861	0.965767	0.960237	0.939758	0.888399	0.887066	0.88016	0.875456	0.98987	0.977944	0.992008	0.98643	0.88321
59	0.899319	0.915578	0.897487	0.884114	0.739144	0.776911	0.74425	0.743771	0.929162	0.939042	0.921137	0.954829	2.19299	2.17386	2.34201	2.23105	0.965938	1.01024	0.986742	0.996892	2.84726	2.80942	2.64479	2.65867	1.09544	1.10687	1.06853	1.03336	3.30079	3.37498	3.75571	3.78825	0.875116	0.884184	0.896907	0.890417	0.954307	0.963341	0.952778	0.941559	0.890847	0.882524	0.889251	0.88662	0.988054	0.976302	0.996331	0.987461	0.877896
60	0.907182	0.900126	0.905526	0.891104	0.733708	0.758273	0.742337	0.74488	0.924709	0.933193	0.927487	0.937634	2.11726	2.08163	2.25184	2.14594	0.957773	0.995949	0.977064	0.98676	2.74932	2.70953	2.56544	2.58102	1.08411	1.10713	1.07147	1.02325	3.21537	3.30102	3.66841	3.70931	0.880519	0.890642	0.898176	0.884999	0.954142	0.959278	0.951853	0.943249	0.887819	0.88917	0.886712	0.884813	0.986873	0.974849	0.990085	0.976992	0.884757
61	0.90603	0.899293	0.893245	0.883173	0.719958	0.76537	0.73886	0.742837	0.935574	0.938663	0.918159	0.941399	2.04356	2.00305	2.15346	2.06044	0.953305	1.00054	0.979545	0.991545	2.65255	2.62273	2.48253	2.4976	1.07601	1.08684	1.06488	1.01663	3.12929	3.21983	3.58057	3.62435	0.877671	0.886959	0.890449	0.878722	0.944534	0.960747	0.93252	0.930403	0.878937	0.885194	0.876382	0.878627	0.988101	0.97907	0.979354	0.967971	0.879317
62	0.902724	0.904518	0.901675	0.887452	0.732045	0.759407	0.738903	0.744259	0.923117	0.921278	0.917619	0.937686	1.96514	1.93771	2.09956	1.9958	0.953856	0.994606	0.972859	0.980754	2.5987	2.55016	2.40752	2.42395	1.06921	1.08758	1.06069	1.01497	3.06335	3.15366	3.53323	3.55206	0.884761	0.901377	0.891113	0.879399	0.946656	0.954143	0.932465	0.925726	0.8893	0.882011	0.885473	0.886727	0.967627	0.971192	0.973054	0.97024	0.871777
63	0.905138	0.906295	0.895981	0.880466	0.727416	0.764186	0.737731	0.74306	0.919989	0.927832	0.91503	0.927869	1.89655	1.86054	2.01973	1.91859	0.951763	0.987438	0.974731	0.98172	2.50645	2.46554	2.31876	2.34341	1.06496	1.07997	1.04638	1.00702	2.98652	3.07458	3.43463	3.48968	0.876625	0.895044	0.894374	0.887462	0.942188	0.964582	0.932739	0.934799	0.886017	0.887012	0.885412	0.879667	0.967332	0.968236	0.972839	0.968227	0.880305
64	0.903826	0.906461	0.903403	0.884432	0.73501	0.758083	0.739774	0.743682	0.927147	0.930268	0.915227	0.928782	1.84417	1.8125	1.96559	1.86665	0.941338	0.987025	0.965613	0.9667	2.44138	2.41411	2.25325	2.28693	1.05873	1.07468	1.04763	0.998513	2.94287	3.00947	3.3796	3.40993	0.877148	0.896433	0.891053	0.887341	0.943752	0.955047	0.941178	0.943702	0.889942	0.883375	0.880338	0.880763	0.966791	0.957026	0.968302	0.970446	0.885805
65	0.897062	0.896512	0.889062	0.879835	0.731956	0.75359	0.737512	0.741995	0.90626	0.920466	0.913469	0.921661	1.78312	1.74567	1.89154	1.80498	0.943875	0.977843	0.960696	0.964869	2.37052	2.32568	2.1966	2.21423	1.05001	1.06294	1.03414	0.997298	2.85496	2.93252	3.29074	3.32641	0.881043	0.879662	0.893467	0.877001	0.93325	0.94737	0.935951	0.932037	0.885956	0.884627	0.885828	0.875673	0.964433	0.96256	0.963391	0.96395	0.874618
66	0.8989	0.896459	0.894307	0.8855	0.725349	0.76168	0.731861	0.743902	0.920785	0.913371	0.917816	0.928582	1.71979	1.70486	1.83661	1.75196	0.946136	0.97088	0.96242	0.971488	2.30345	2.27642	2.11866	2.16435	1.04655	1.05879	1.04301	0.991723	2.79923	2.87794	3.23581	3.25503	0.886621	0.896975	0.890811	0.880077	0.948277	0.951997	0.932739	0.936997	0.890074	0.88173	0.881105	0.878244	0.964778	0.955856	0.970331	0.970808	0.883396
67	0.897169	0.902128	0.895758	0.884997	0.73155	0.757042	0.738687	0.740487	0.907216	0.919275	0.907802	0.929904	1.68027	1.65974	1.78783	1.7061	0.939351	0.967268	0.964395	0.953158	2.24626	2.2167	2.07545	2.09857	1.03585	1.05255	1.02374	0.980954	2.73037	2.80656	3.15689	3.20389	0.885168	0.892811	0.885864	0.882048	0.935596	0.947766	0.941669	0.934854	0.880545	0.8865	0.884706	0.882021	0.967282	0.958808	0.967128	0.973486	0.885436
68	0.890195	0.886566	0.889171	0.875807	0.719148	0.754393	0.735253	0.74488	0.915962	0.922795	0.911709	0.922882	1.61915	1.60146	1.73115	1.65329	0.931741	0.959944	0.949751	0.949747	2.15849	2.13853	2.00482	2.03695	1.02083	1.03803	1.01737	0.970963	2.66518	2.73426	3.08067	3.10658	0.875288	0.877791	0.887916	0.875707	0.927104	0.937439	0.930724	0.924545	0.871149	0.880763	0.873137	0.87529	0.956872	0.958152	0.95832	0.968073	0.877896
69	0.909542	0.899403	0.887384	0.880718	0.722698	0.75009	0.732383	0.735782	0.908858	0.911424	0.906969	0.92263	1.59484	1.57874	1.68878	1.62539	0.92198	0.958293	0.956795	0.948629	2.1351	2.10467	1.96303	1.99857	1.02248	1.0417	1.02837	0.965937	2.62554	2.69327	3.04437	3.07176	0.880285	0.88473	0.887797	0.883153	0.937998	0.951489	0.942594	0.934519	0.885956	0.885988	0.883939	0.882732	0.960458	0.954261	0.968622	0.979881	0.886547
70	0.89832	0.896124	0.889003	0.875114	0.716542	0.744553	0.721904	0.732323	0.908751	0.907253	0.905994	0.915865	1.5464	1.52328	1.62708	1.56611	0.920875	0.95814	0.94499	0.93926	2.05786	2.03122	1.89176	1.94309	1.01834	1.02932	1.00061	0.962292	2.54906	2.61149	2.95016	2.98832	0.88232	0.879722	0.88689	0.876815	0.926157	0.94167	0.936497	0.933164	0.878488	0.875877	0.869714	0.871351	0.958838	0.966266	0.962057	0.960805	0.884571
71	0.89119	0.894513	0.891462	0.881155	0.720091	0.750562	0.727121	0.734009	0.898466	0.904601	0.898373	0.909861	1.51103	1.49172	1.59866	1.52314	0.922862	0.950918	0.941086	0.945825	2.01658	1.98439	1.85479	1.88038	0.9992	1.01045	1.00322	0.951744	2.49075	2.56562	2.8965	2.92259	0.867389	0.877851	0.884957	0.871643	0.925987	0.938736	0.931868	0.920881	0.875399	0.881275	0.881577	0.868559	0.964876	0.951448	0.967662	0.963487	0.876225
72	0.89098	0.889788	0.880968	0.873542	0.7129	0.749048	0.72686	0.736094	0.905624	0.908933	0.89378	0.89877	1.46711	1.44805	1.54697	1.4889	0.918561	0.943491	0.933992	0.937835	1.94935	1.92476	1.78869	1.84612	0.990758	1.00322	0.991307	0.944237	2.42042	2.4877	2.81424	2.85701	0.871862	0.873931	0.882543	0.872937	0.913699	0.931627	0.929144	0.92094	0.881191	0.881217	0.866586	0.870746	0.957119	0.943191	0.958959	0.964206	0.87944
73	0.903513	0.894234	0.895704	0.877256	0.714069	0.743561	0.728208	0.73809	0.896984	0.897017	0.892559	0.900092	1.43439	1.4227	1.51826	1.46355	0.904549	0.93276	0.938707	0.930553	1.90566	1.88668	1.77446	1.80754	0.981298	1.00023	0.988637	0.927672	2.37271	2.43174	2.77538	2.79587	0.873722	0.876526	0.877958	0.879524	0.928725	0.938624	0.923152	0.926349	0.870248	0.877071	0.874259	0.870583	0.958838	0.944459	0.968248	0.968694	0.878515
74	0.898217	0.892066	0.8784	0.872787	0.719148	0.738593	0.724209	0.727397	0.898466	0.89198	0.895784	0.896227	1.40478	1.38359	1.48718	1.42508	0.896168	0.938591	0.929939	0.926021	1.86336	1.83805	1.71767	1.75738	0.969972	0.983346	0.972149	0.925517	2.32095	2.38381	2.70671	2.73841	0.863206	0.88467	0.88182	0.866475	0.911465	0.932868	0.923316	0.917785	0.873465	0.874459	0.870953	0.870528	0.954172	0.953417	0.962111	0.955031	0.880059
75	0.887888	0.896568	0.874939	0.862021	0.715913	0.750419	0.722253	0.73099	0.900587	0.893498	0.882398	0.898465	1.37181	1.35796	1.44118	1.39317	0.903337	0.93276	0.927659	0.933405	1.81785	1.79059	1.67714	1.71276	0.979885	0.983452	0.977538	0.918505	2.26343	2.3267	2.64143	2.68325	0.869597	0.878212	0.884174	0.867765	0.913476	0.92553	0.9335	0.920377	0.874366	0.8673	0.871131	0.869816	0.951422	0.951211	0.966488	0.966425	0.868503
76	0.888936	0.890733	0.891626	0.877256	0.716586	0.74815	0.725384	0.726511	0.886965	0.898586	0.882205	0.905687	1.35016	1.33908	1.4177	1.36704	0.895671	0.927707	0.927203	0.915026	1.78022	1.74765	1.65288	1.69201	0.963911	0.980672	0.956202	0.916903	2.23221	2.27314	2.59176	2.63494	0.873488	0.876224	0.879708	0.86789	0.920681	0.923497	0.923207	0.916094	0.875333	0.877014	0.881222	0.872062	0.957951	0.946147	0.960134	0.963845	0.884015
77	0.890038	0.895792	0.872258	0.870583	0.71097	0.73618	0.722208	0.726422	0.892847	0.88375	0.891437	0.890427	1.30977	1.3101	1.38458	1.3398	0.898482	0.92327	0.923302	0.918791	1.72947	1.71643	1.6143	1.6484	0.962722	0.965572	0.974433	0.917456	2.16951	2.21972	2.52204	2.55643	0.870175	0.876947	0.883207	0.869184	0.918447	0.92728	0.917055	0.912206	0.874111	0.871276	0.871542	0.873811	0.955644	0.945067	0.971985	0.964311	0.876352
78	0.891453	0.890955	0.888781	0.871966	0.706792	0.73987	0.718297	0.726199	0.881715	0.884184	0.881423	0.887935	1.2948	1.28237	1.36062	1.31324	0.894348	0.915792	0.917274	0.916042	1.69497	1.67793	1.57285	1.60644	0.954791	0.968457	0.944718	0.912097	2.12948	2.17947	2.47997	2.50553	0.866807	0.872967	0.881338	0.866595	0.909567	0.918758	0.916021	0.914798	0.869219	0.869573	0.869476	0.862373	0.949751	0.946192	0.957145	0.954463	0.87363
79	0.892711	0.884398	0.87689	0.865421	0.708452	0.729698	0.719165	0.718257	0.886062	0.883967	0.882252	0.896278	1.26415	1.25625	1.33306	1.29109	0.885466	0.914193	0.913221	0.907489	1.63876	1.62896	1.5295	1.5725	0.941594	0.946067	0.94733	0.889956	2.06847	2.11965	2.41382	2.44057	0.859834	0.874654	0.872105	0.862963	0.907164	0.915655	0.908886	0.91091	0.867096	0.869288	0.867942	0.868776	0.947738	0.946522	0.965579	0.960651	0.868749
80	0.888883	0.883841	0.869245	0.85969	0.693086	0.740533	0.712904	0.720964	0.882671	0.887108	0.881177	0.888292	1.24826	1.24172	1.3131	1.25482	0.875098	0.910012	0.908658	0.89751	1.62144	1.59574	1.50909	1.5277	0.931795	0.949579	0.947112	0.898349	2.02451	2.07682	2.36177	2.39617	0.8621	0.862108	0.871922	0.86364	0.908057	0.917913	0.909705	0.909445	0.870894	0.865369	0.865524	0.857505	0.95471	0.947929	0.949566	0.950081	0.872455
81	0.881752	0.882339	0.8784	0.866742	0.700318	0.731165	0.719296	0.721761	0.882934	0.876439	0.878052	0.884579	1.21895	1.21387	1.28251	1.23167	0.886184	0.907227	0.907444	0.902806	1.57596	1.56092	1.48015	1.4966	0.923978	0.944811	0.941291	0.893269	1.96883	2.03275	2.30336	2.33656	0.872909	0.864642	0.870172	0.86364	0.904037	0.909503	0.909159	0.913502	0.868766	0.86446	0.871425	0.860459	0.951865	0.949242	0.959068	0.954565	0.869428
82	0.88081	0.887342	0.872148	0.865797	0.701756	0.732583	0.707383	0.71586	0.880816	0.877251	0.878541	0.887479	1.1968	1.18724	1.25814	1.21924	0.871405	0.90145	0.908559	0.899802	1.54277	1.53162	1.44138	1.47057	0.926866	0.935162	0.941127	0.890452	1.93494	1.98108	2.25625	2.29193	0.86187	0.862048	0.873309	0.863519	0.91733	0.912269	0.91542	0.913841	0.863941	0.866961	0.866997	0.86303	0.94764	0.943379	0.951594	0.950028	0.872888
83	0.876932	0.883453	0.881077	0.860824	0.700633	0.729322	0.706427	0.718123	0.878694	0.872541	0.877416	0.888392	1.17751	1.16463	1.22968	1.18556	0.867928	0.903049	0.906127	0.885546	1.50934	1.49542	1.41649	1.44126	0.917067	0.933747	0.932365	0.887031	1.89047	1.9406	2.20704	2.22711	0.870468	0.85722	0.869631	0.864749	0.907722	0.920735	0.908995	0.908712	0.869733	0.862472	0.856256	0.863742	0.946364	0.946474	0.952659	0.942813	0.871467
84	0.882382	0.885452	0.865784	0.857239	0.702566	0.724873	0.711252	0.721098	0.882142	0.873893	0.877173	0.875066	1.15238	1.14853	1.20592	1.17934	0.884751	0.887214	0.903592	0.89028	1.48392	1.46851	1.39325	1.40896	0.91565	0.93207	0.932801	0.882612	1.85532	1.90795	2.16332	2.19438	0.865702	0.866208	0.864561	0.855638	0.906717	0.914919	0.908777	0.908149	0.868446	0.867527	0.866113	0.860843	0.950245	0.948349	0.949671	0.937502	0.866773
85	0.885215	0.874783	0.871926	0.856545	0.694387	0.729887	0.711383	0.707564	0.882088	0.874381	0.879323	0.878014	1.13878	1.13243	1.19713	1.15844	0.86517	0.892888	0.898881	0.887941	1.45659	1.44052	1.3592	1.38523	0.915821	0.921165	0.92208	0.881564	1.80979	1.85508	2.1175	2.14573	0.867561	0.859514	0.868482	0.855211	0.901411	0.912381	0.916618	0.910292	0.863426	0.867585	0.868358	0.861772	0.937622	0.944129	0.944171	0.947658	0.862197
86	0.877192	0.873891	0.858416	0.855662	0.693355	0.722743	0.703818	0.714218	0.870161	0.87422	0.873509	0.879135	1.11016	1.11148	1.15358	1.13076	0.864342	0.886337	0.900502	0.88748	1.41514	1.39557	1.33265	1.34483	0.912648	0.914873	0.917344	0.868698	1.76915	1.79863	2.05455	2.08512	0.857393	0.861505	0.870355	0.852933	0.901299	0.904083	0.907961	0.897784	0.869474	0.862815	0.86269	0.860131	0.932125	0.93672	0.946734	0.928891	0.865535
87	0.882122	0.879839	0.870361	0.851825	0.693444	0.727475	0.708644	0.709649	0.87933	0.871402	0.87038	0.869571	1.09669	1.0934	1.16081	1.11707	0.866052	0.885563	0.881855	0.882286	1.38191	1.36912	1.30591	1.33278	0.900868	0.917181	0.916419	0.871569	1.72672	1.76823	2.01546	2.04106	0.855186	0.863373	0.86058	0.858533	0.911523	0.906173	0.909651	0.908657	0.863361	0.862244	0.86753	0.855698	0.928982	0.928511	0.942997	0.922188	0.8664
88	0.880704	0.877783	0.869803	0.850125	0.692365	0.718723	0.702993	0.709248	0.865971	0.863006	0.87087	0.86301	1.06915	1.07883	1.12564	1.09643	0.862853	0.878136	0.881451	0.873835	1.35449	1.33974	1.26802	1.29824	0.886594	0.906327	0.909888	0.860526	1.68089	1.71909	1.95494	1.98648	0.846353	0.857281	0.86124	0.847144	0.898283	0.905552	0.907145	0.895531	0.852355	0.853783	0.848465	0.853728	0.923089	0.918896	0.93312	0.920074	0.854102
89	0.873627	0.869502	0.860648	0.852514	0.690838	0.725867	0.708601	0.704147	0.864169	0.864634	0.862419	0.86891	1.05575	1.06091	1.11146	1.07747	0.85337	0.890463	0.891026	0.875261	1.32789	1.31677	1.25165	1.2719	0.889653	0.899145	0.914567	0.860858	1.65298	1.69119	1.91786	1.94586	0.852225	0.852999	0.858043	0.848684	0.897725	0.908146	0.903441	0.90443	0.850487	0.85702	0.860446	0.85898	0.922598	0.911675	0.932	0.915022	0.861209
90	0.873733	0.869114	0.862939	0.847356	0.691063	0.713991	0.698298	0.712532	0.865654	0.867882	0.861441	0.859297	1.04543	1.04706	1.09121	1.05999	0.846584	0.877928	0.884998	0.875059	1.29735	1.28534	1.2307	1.2452	0.88971	0.899457	0.91446	0.851966	1.61653	1.64265	1.87693	1.89816	0.851815	0.856678	0.875485	0.852441	0.89672	0.908486	0.90992	0.908882	0.857247	0.868379	0.862274	0.855587	0.922206	0.916225	0.922497	0.923015	0.852991
91	0.87111	0.865056	0.860593	0.853083	0.687152	0.72265	0.696689	0.699444	0.868675	0.849522	0.85768	0.865858	1.02685	1.0352	1.06966	1.04181	0.856732	0.872309	0.887125	0.864569	1.2786	1.25826	1.20883	1.21428	0.879454	0.898935	0.896826	0.846557	1.57632	1.60544	1.8199	1.85616	0.846412	0.861746	0.855872	0.851518	0.902527	0.908655	0.895217	0.896374	0.856926	0.853159	0.849172	0.849513	0.913464	0.905061	0.923297	0.907649	0.852741
92	0.877718	0.863833	0.86489	0.852138	0.688815	0.710018	0.697341	0.707297	0.860088	0.861544	0.85343	0.861432	1.01324	1.01486	1.06312	1.02859	0.849783	0.883088	0.885656	0.864368	1.25289	1.24253	1.18662	1.20035	0.88982	0.883258	0.899602	0.844127	1.55081	1.57956	1.78519	1.82329	0.850189	0.855048	0.857438	0.849301	0.900683	0.910067	0.902297	0.898517	0.852417	0.85344	0.848288	0.85641	0.908457	0.907829	0.913743	0.908732	0.857685
93	0.871007	0.861442	0.862213	0.84918	0.68338	0.70893	0.689601	0.700774	0.860828	0.856294	0.856852	0.865249	1.00018	0.990479	1.03588	1.01387	0.849783	0.862713	0.878864	0.867625	1.22141	1.20838	1.16747	1.17767	0.885348	0.900611	0.90254	0.846886	1.51131	1.54539	1.76354	1.76627	0.847111	0.848473	0.854663	0.845543	0.90912	0.913454	0.902133	0.900376	0.853964	0.850319	0.855667	0.851265	0.905805	0.904172	0.909523	0.906569	0.852804
94	0.866706	0.86061	0.856742	0.837787	0.681716	0.719764	0.690862	0.7049	0.8577	0.851907	0.860123	0.859297	0.987616	0.983658	1.0266	1.00048	0.840904	0.863385	0.870149	0.856425	1.20112	1.19243	1.14161	1.15871	0.878833	0.881948	0.898025	0.850256	1.48567	1.50606	1.71337	1.7379	0.84438	0.846361	0.856174	0.839883	0.913757	0.914975	0.905783	0.896319	0.847525	0.846285	0.850294	0.841852	0.891809	0.899715	0.907923	0.909198	0.852185
95	0.861253	0.861499	0.852445	0.839738	0.677852	0.705762	0.688299	0.703216	0.854679	0.854071	0.850402	0.860515	0.970943	0.969247	1.02055	0.977726	0.83671	0.862973	0.875267	0.858205	1.18151	1.17201	1.11803	1.13049	0.873793	0.88116	0.890787	0.843848	1.4493	1.48423	1.66723	1.69451	0.845889	0.845698	0.851346	0.845237	0.895491	0.902278	0.906274	0.899474	0.846949	0.849637	0.845571	0.842619	0.897016	0.906235	0.903386	0.905072	0.854844
96	0.862042	0.860998	0.854509	0.842821	0.681357	0.706234	0.700818	0.707386	0.856961	0.843511	0.853723	0.851971	0.957259	0.960248	1.00914	0.972589	0.838146	0.855801	0.873242	0.856425	1.15918	1.15196	1.10751	1.1195	0.872205	0.881527	0.900202	0.841917	1.4189	1.46028	1.6485	1.66997	0.839384	0.843951	0.848932	0.842346	0.89493	0.909615	0.89195	0.892994	0.864134	0.838787	0.855311	0.845681	0.89299	0.898683	0.908992	0.901875	0.841558
97	0.854596	0.855385	0.849932	0.839924	0.677176	0.702873	0.686255	0.698511	0.847045	0.84465	0.845177	0.838946	0.947139	0.937444	0.982151	0.954105	0.836657	0.860961	0.86412	0.851436	1.13229	1.12698	1.08481	1.09297	0.870505	0.875289	0.883874	0.835456	1.38934	1.41428	1.6013	1.62974	0.841298	0.845518	0.853879	0.836497	0.890855	0.911308	0.895002	0.879246	0.851709	0.848046	0.843093	0.838787	0.894069	0.905155	0.908138	0.899659	0.846499
98	0.863613	0.855107	0.851887	0.834766	0.678389	0.712903	0.682602	0.694073	0.852401	0.846708	0.844148	0.848206	0.942578	0.933811	0.969106	0.947715	0.838917	0.864879	0.872786	0.857799	1.12599	1.11476	1.07054	1.07992	0.864048	0.877491	0.888228	0.842247	1.36051	1.40166	1.57929	1.60572	0.84374	0.837192	0.852973	0.838097	0.899901	0.911308	0.885798	0.890402	0.844501	0.854238	0.849882	0.834682	0.899374	0.899482	0.904611	0.908525	0.845388
99	0.857375	0.852159	0.848538	0.836904	0.676998	0.703016	0.687166	0.69749	0.841906	0.838908	0.84498	0.844036	0.927771	0.920574	0.956714	0.937568	0.839084	0.85353	0.866807	0.850109	1.11057	1.08768	1.04331	1.06677	0.859065	0.874868	0.886811	0.828169	1.32715	1.37002	1.53909	1.5641	0.834153	0.834237	0.8435	0.837174	0.884205	0.90843	0.893148	0.899923	0.843473	0.836856	0.842148	0.842509	0.903399	0.898214	0.904186	0.907856	0.847983
100	0.854492	0.849102	0.845077	0.828469	0.675109	0.707652	0.690166	0.694519	0.851395	0.836365	0.844002	0.840423	0.910977	0.913226	0.949069	0.919777	0.839799	0.846516	0.864931	0.852401	1.07966	1.07646	1.03532	1.04034	0.858779	0.874922	0.885398	0.824799	1.30971	1.34142	1.50101	1.53745	0.828923	0.841658	0.849899	0.835328	0.901021	0.901318	0.885252	0.887979	0.844181	0.840944	0.846932	0.83802	0.910321	0.903842	0.905785	0.907856	0.845078
101	0.859209	0.850883	0.841338	0.828783	0.675109	0.699895	0.688211	0.689237	0.849643	0.841726	0.845223	0.847137	0.905585	0.895186	0.937128	0.910753	0.83081	0.849456	0.86108	0.844359	1.06657	1.05734	1.02353	1.03132	0.855834	0.860661	0.881315	0.822756	1.27744	1.31158	1.46681	1.49851	0.838861	0.844915	0.844224	0.83151	0.889345	0.899288	0.88814	0.892545	0.846369	0.840436	0.837603	0.841742	0.904235	0.906186	0.909952	0.906927	0.835622
102	0.856956	0.84716	0.844016	0.830863	0.671112	0.710207	0.682645	0.688838	0.849273	0.840047	0.839166	0.850088	0.886217	0.891794	0.926741	0.900606	0.82932	0.856006	0.862298	0.836519	1.04363	1.04039	1.01092	1.0075	0.860139	0.860555	0.876961	0.82651	1.25403	1.28243	1.45321	1.47679	0.836361	0.834959	0.844284	0.828801	0.899959	0.89737	0.885634	0.886628	0.846624	0.839469	0.846165	0.833369	0.908995	0.903091	0.916731	0.910538	0.841185
103	0.861203	0.851436	0.83927	0.830107	0.665585	0.69876	0.686905	0.683692	0.841692	0.836417	0.831105	0.835998	0.879417	0.882716	0.921015	0.893437	0.829761	0.859979	0.857837	0.839878	1.04497	1.02713	0.999225	1.00131	0.860707	0.863651	0.877614	0.820767	1.24208	1.27833	1.42813	1.45144	0.830493	0.834598	0.843258	0.831941	0.889792	0.898103	0.897398	0.89119	0.846818	0.839469	0.843388	0.839883	0.90885	0.912567	0.915983	0.923271	0.840074
104	0.843114	0.841491	0.840945	0.832059	0.66909	0.69857	0.689601	0.687062	0.833689	0.825207	0.835209	0.841797	0.865109	0.859629	0.904576	0.868781	0.830536	0.849149	0.857583	0.840795	1.01467	1.00745	0.978182	0.976344	0.855495	0.854212	0.876365	0.829326	1.21421	1.24246	1.39416	1.41159	0.829622	0.834477	0.835352	0.828865	0.887501	0.884049	0.892005	0.884654	0.849138	0.830152	0.838548	0.828719	0.906786	0.902529	0.917586	0.911775	0.834634
105	0.853337	0.843102	0.848929	0.831176	0.670166	0.702544	0.681558	0.687639	0.839571	0.834198	0.829591	0.834724	0.861252	0.861525	0.892757	0.870161	0.828606	0.845589	0.848715	0.83275	1.001	0.997788	0.970682	0.973963	0.853004	0.854263	0.872064	0.823805	1.19477	1.22132	1.37347	1.40427	0.828052	0.838763	0.838732	0.81723	0.896832	0.895901	0.891626	0.885895	0.832657	0.832483	0.839258	0.83802	0.906982	0.903091	0.917266	0.911982	0.840074
106	0.852289	0.839654	0.845467	0.830611	0.675649	0.695779	0.683516	0.690747	0.844131	0.837339	0.83687	0.839811	0.852544	0.853372	0.883068	0.86455	0.827007	0.83749	0.857837	0.841048	0.987536	0.9718	0.954216	0.960265	0.853175	0.863651	0.874841	0.815137	1.17314	1.21206	1.34687	1.36595	0.831306	0.834899	0.837889	0.828619	0.891748	0.893023	0.897996	0.89401	0.84386	0.831177	0.846988	0.834299	0.908603	0.909424	0.91828	0.917651	0.839146
107	0.854073	0.8416	0.834361	0.827524	0.66181	0.69275	0.680558	0.690792	0.833795	0.83447	0.832084	0.835437	0.847649	0.840819	0.876277	0.854747	0.829157	0.833569	0.852567	0.83453	0.974765	0.969876	0.940773	0.945471	0.852154	0.85374	0.873371	0.823638	1.15761	1.18305	1.32622	1.33988	0.829446	0.830497	0.832214	0.832497	0.887836	0.892459	0.891189	0.887191	0.838968	0.834525	0.838548	0.83386	0.908799	0.907218	0.923886	0.913938	0.836241
108	0.847099	0.846768	0.839941	0.823687	0.674122	0.694218	0.683471	0.679121	0.837292	0.829377	0.829837	0.834724	0.836451	0.835291	0.869286	0.847449	0.825627	0.839656	0.847958	0.836924	0.967078	0.951126	0.93254	0.937639	0.838672	0.853374	0.861179	0.8121	1.13245	1.15684	1.29587	1.3173	0.827935	0.824044	0.837646	0.822217	0.894148	0.875639	0.8901	0.888204	0.834076	0.828163	0.831585	0.833041	0.907622	0.912286	0.920414	0.910433	0.83136
109	0.842748	0.846712	0.829167	0.817831	0.665629	0.700747	0.683255	0.689237	0.828493	0.826181	0.828712	0.831115	0.825212	0.824029	0.848717	0.836048	0.817299	0.834445	0.845777	0.840335	0.946782	0.94104	0.923967	0.924901	0.84847	0.853479	0.864555	0.81475	1.11287	1.13686	1.27175	1.29065	0.818235	0.826333	0.831069	0.821109	0.893254	0.890541	0.885853	0.888038	0.830279	0.833334	0.838075	0.833642	0.911745	0.903796	0.915503	0.906516	0.820669
110	0.84605	0.836431	0.83207	0.823559	0.662886	0.687736	0.678603	0.684225	0.828176	0.823421	0.820702	0.827298	0.818411	0.817248	0.847694	0.827803	0.810347	0.844194	0.849579	0.83051	0.934214	0.935432	0.911254	0.907723	0.841449	0.847448	0.865044	0.810223	1.10245	1.12277	1.26131	1.27596	0.81527	0.823562	0.83674	0.817476	0.897725	0.88834	0.888847	0.883981	0.830472	0.823505	0.832941	0.819907	0.901387	0.910268	0.913049	0.904557	0.832534
111	0.845002	0.831873	0.830174	0.819783	0.663921	0.690148	0.677862	0.68338	0.830508	0.822227	0.821434	0.836402	0.811113	0.808651	0.840252	0.810747	0.815035	0.833262	0.852822	0.826741	0.915422	0.917144	0.902534	0.896821	0.842356	0.837958	0.865804	0.809558	1.08069	1.10554	1.23416	1.25113	0.824626	0.824345	0.829498	0.817847	0.887559	0.888396	0.887539	0.886573	0.83369	0.828788	0.832113	0.82423	0.904922	0.907642	0.915183	0.897545	0.831237
112	0.847991	0.842767	0.83168	0.822552	0.665763	0.689296	0.680082	0.691012	0.831304	0.821959	0.820994	0.827654	0.80991	0.808249	0.834608	0.816403	0.810404	0.834445	0.844917	0.829084	0.912129	0.91254	0.890357	0.896913	0.843769	0.840949	0.874188	0.814197	1.0711	1.10057	1.22094	1.24372	0.821719	0.82	0.828234	0.814586	0.887	0.88529	0.880626	0.881952	0.827765	0.825096	0.830874	0.828881	0.904235	0.897982	0.899595	0.895175	0.835562
113	0.841699	0.835596	0.821912	0.809207	0.665223	0.692231	0.676517	0.679121	0.830931	0.829594	0.826369	0.834215	0.798133	0.800216	0.830027	0.802065	0.81559	0.833054	0.840001	0.828269	0.903262	0.900738	0.885192	0.872313	0.839693	0.840949	0.861996	0.809615	1.0564	1.06999	1.18976	1.21286	0.819219	0.823437	0.833904	0.83022	0.888059	0.881059	0.886232	0.87102	0.834784	0.833504	0.828868	0.821877	0.897016	0.898965	0.910326	0.9076	0.828765
114	0.839812	0.828537	0.821967	0.820097	0.657898	0.689296	0.677731	0.683913	0.827327	0.814376	0.826855	0.828215	0.790088	0.792104	0.8169	0.803103	0.816194	0.835066	0.842737	0.822973	0.89232	0.887638	0.870238	0.867001	0.846265	0.844095	0.852906	0.813369	1.03337	1.0623	1.17598	1.19387	0.820094	0.8162	0.825394	0.820923	0.886272	0.892683	0.877957	0.876094	0.826029	0.820099	0.833946	0.81186	0.892597	0.894181	0.894363	0.895638	0.828082
115	0.835198	0.829094	0.819567	0.814369	0.658035	0.692893	0.677819	0.678101	0.824412	0.821742	0.823927	0.82099	0.781708	0.779875	0.811096	0.786651	0.814321	0.824338	0.848818	0.82048	0.880971	0.878139	0.864782	0.866405	0.828534	0.835023	0.849533	0.801497	1.01415	1.04692	1.16014	1.17655	0.815504	0.819578	0.828536	0.813908	0.886608	0.900077	0.872785	0.867809	0.829378	0.814477	0.820722	0.81186	0.89073	0.899996	0.896232	0.892079	0.830308
116	0.834516	0.830649	0.819902	0.806438	0.656822	0.689296	0.673559	0.667985	0.82706	0.80777	0.815573	0.822311	0.773914	0.772489	0.8012	0.778963	0.811836	0.831867	0.842535	0.820735	0.869259	0.867845	0.849634	0.846113	0.829952	0.843569	0.85862	0.804094	1.00682	1.02873	1.13629	1.15952	0.819743	0.820482	0.819119	0.813908	0.888059	0.889917	0.869569	0.86764	0.826095	0.819475	0.823499	0.810602	0.889208	0.889631	0.892226	0.902029	0.815661
117	0.836823	0.83482	0.81968	0.808452	0.662797	0.68485	0.678038	0.677036	0.822451	0.811234	0.813423	0.819211	0.772711	0.767363	0.795064	0.782245	0.810902	0.827175	0.838482	0.813659	0.864053	0.859726	0.844715	0.841943	0.83618	0.842259	0.85231	0.80426	0.993737	1.01307	1.11917	1.14096	0.810914	0.818493	0.824249	0.812123	0.87901	0.895449	0.877574	0.864035	0.821651	0.832082	0.825445	0.814213	0.890683	0.889773	0.897086	0.888728	0.826538
118	0.834882	0.830318	0.81566	0.814493	0.651968	0.688162	0.666952	0.676414	0.820169	0.812429	0.815034	0.819415	0.767526	0.760703	0.787131	0.773437	0.805108	0.817941	0.84056	0.809075	0.855511	0.851482	0.833216	0.83214	0.829045	0.829412	0.853288	0.800449	0.971104	0.998289	1.10035	1.12494	0.810098	0.808718	0.816765	0.808797	0.880184	0.893588	0.883402	0.875078	0.833817	0.824075	0.824028	0.816787	0.890091	0.886022	0.896977	0.890638	0.819185
119	0.834779	0.82676	0.819735	0.806942	0.657451	0.682627	0.663125	0.674594	0.824093	0.808093	0.814937	0.818194	0.75977	0.75929	0.785988	0.766528	0.807095	0.826763	0.840914	0.813505	0.844082	0.837963	0.832047	0.830352	0.833064	0.832087	0.847028	0.801002	0.965829	0.990737	1.09591	1.10805	0.816317	0.811735	0.82926	0.812062	0.880912	0.895677	0.879428	0.875866	0.830855	0.817883	0.824089	0.812026	0.885232	0.893195	0.886409	0.888265	0.823324
120	0.833151	0.825093	0.819399	0.81399	0.653495	0.685749	0.665212	0.674195	0.827167	0.81665	0.819041	0.819515	0.755871	0.752389	0.784595	0.760138	0.806544	0.819902	0.835947	0.819562	0.835539	0.830725	0.818116	0.820642	0.836805	0.830356	0.859655	0.793271	0.953052	0.976644	1.07152	1.09604	0.815852	0.821389	0.81894	0.812735	0.875605	0.889297	0.868698	0.875247	0.828218	0.821744	0.818716	0.81903	0.88371	0.896012	0.892815	0.889965	0.816899
121	0.834569	0.829151	0.821577	0.800835	0.648821	0.687073	0.668081	0.666742	0.812272	0.80371	0.816794	0.813664	0.753011	0.74234	0.776909	0.760828	0.808968	0.815053	0.825661	0.817983	0.825736	0.825953	0.81768	0.817251	0.831593	0.824067	0.84398	0.800503	0.94433	0.964717	1.06121	1.08547	0.804	0.808056	0.814232	0.805535	0.876441	0.88834	0.871368	0.870346	0.813991	0.820496	0.811576	0.812572	0.879877	0.880909	0.885875	0.882953	0.814609
122	0.825971	0.823312	0.808125	0.803921	0.65318	0.683762	0.661298	0.672554	0.823296	0.80777	0.81098	0.815955	0.743847	0.74117	0.762185	0.754136	0.800419	0.818197	0.833771	0.817526	0.819881	0.814193	0.802968	0.80241	0.826778	0.83565	0.8559	0.797798	0.928545	0.943487	1.0429	1.05552	0.807773	0.812281	0.820205	0.803564	0.881413	0.880835	0.877356	0.875924	0.813477	0.812146	0.823084	0.813995	0.891958	0.884473	0.892546	0.888728	0.81109
123	0.829429	0.816476	0.819793	0.807569	0.653317	0.683669	0.657994	0.674329	0.816778	0.803276	0.803898	0.809494	0.743432	0.735598	0.761164	0.739887	0.79915	0.811442	0.829158	0.809686	0.819595	0.809674	0.804577	0.793843	0.832329	0.829307	0.851711	0.805638	0.921087	0.93483	1.0364	1.05782	0.808414	0.807694	0.815258	0.802641	0.881805	0.883653	0.872621	0.864544	0.818241	0.80783	0.822434	0.805402	0.879583	0.883535	0.887794	0.890326	0.818875
124	0.828068	0.812975	0.817057	0.809711	0.651205	0.67728	0.659691	0.669094	0.819533	0.802299	0.806634	0.807511	0.737667	0.729908	0.751513	0.739194	0.800036	0.815309	0.827133	0.809126	0.806092	0.807539	0.79615	0.783308	0.818793	0.81793	0.843056	0.793766	0.908355	0.921015	1.02642	1.03615	0.81318	0.801361	0.824492	0.801105	0.877446	0.883653	0.886181	0.876823	0.810967	0.816804	0.80638	0.809835	0.881596	0.876313	0.895912	0.886256	0.811336
125	0.830951	0.810419	0.811809	0.801718	0.658752	0.672315	0.659081	0.663369	0.814816	0.800569	0.80717	0.811273	0.724521	0.723895	0.750655	0.73682	0.797665	0.810306	0.825714	0.805256	0.794011	0.794106	0.785139	0.786699	0.827231	0.823069	0.840065	0.79432	0.889429	0.914705	1.00852	1.01864	0.802081	0.80655	0.818455	0.79815	0.875659	0.884841	0.870115	0.874963	0.814703	0.808397	0.812932	0.814161	0.878602	0.872419	0.896283	0.89048	0.815229
126	0.825654	0.824871	0.818677	0.792652	0.652012	0.680544	0.663602	0.670956	0.812325	0.804628	0.803212	0.809238	0.732855	0.727892	0.750532	0.731551	0.800036	0.815721	0.826171	0.80648	0.798853	0.791176	0.78095	0.778635	0.826439	0.824118	0.840879	0.793492	0.896232	0.910284	0.996163	1.01399	0.804054	0.808056	0.810732	0.806765	0.880577	0.88529	0.873655	0.879923	0.82468	0.826121	0.821489	0.80989	0.88803	0.880065	0.89196	0.882028	0.811522
127	0.817791	0.813532	0.809467	0.800331	0.644554	0.67695	0.660386	0.670114	0.808561	0.806903	0.810441	0.803847	0.719709	0.719213	0.737324	0.72391	0.803896	0.81598	0.831643	0.810398	0.784495	0.784565	0.77418	0.780926	0.818564	0.82501	0.846268	0.788411	0.874866	0.897297	0.983071	0.993519	0.803183	0.805461	0.816403	0.806583	0.874319	0.881963	0.874635	0.866907	0.812514	0.811464	0.818954	0.804089	0.889796	0.875938	0.89986	0.884605	0.810038
128	0.82382	0.813031	0.81767	0.796617	0.645722	0.680404	0.661255	0.663104	0.81015	0.791145	0.801455	0.80512	0.720165	0.715701	0.738141	0.72555	0.796616	0.807677	0.828096	0.804035	0.779655	0.779541	0.768724	0.775796	0.816641	0.817408	0.836364	0.791557	0.869982	0.890069	0.975108	0.992947	0.805566	0.804136	0.815441	0.791316	0.879348	0.882528	0.870712	0.871134	0.807877	0.812997	0.813049	0.799766	0.880811	0.874483	0.893774	0.876148	0.813066
129	0.819939	0.813254	0.808406	0.797562	0.641274	0.676145	0.652604	0.663324	0.811476	0.802354	0.803359	0.803442	0.718879	0.710657	0.735893	0.723996	0.798436	0.81134	0.819328	0.803271	0.775099	0.767699	0.756448	0.752203	0.821566	0.820554	0.844962	0.78405	0.858296	0.877956	0.966729	0.971179	0.799523	0.799429	0.813568	0.803382	0.871693	0.882132	0.861184	0.868318	0.817982	0.813965	0.811931	0.808304	0.887587	0.879596	0.891106	0.887287	0.815229
130	0.815485	0.806862	0.803048	0.792021	0.641811	0.670941	0.655343	0.664877	0.805327	0.791956	0.791634	0.804864	0.704905	0.700162	0.725302	0.712206	0.793581	0.811646	0.815983	0.801132	0.767126	0.762802	0.761806	0.764573	0.82202	0.805556	0.844255	0.791449	0.855546	0.876067	0.947457	0.963335	0.79319	0.811674	0.807352	0.796364	0.870075	0.879141	0.862871	0.875641	0.813028	0.805272	0.804608	0.80431	0.885919	0.87814	0.884861	0.881614	0.812697
131	0.80914	0.811808	0.807067	0.789817	0.643611	0.669663	0.651647	0.661772	0.810999	0.798834	0.797841	0.802424	0.704406	0.700365	0.729184	0.708063	0.797885	0.801229	0.82095	0.799758	0.765621	0.756818	0.749775	0.747669	0.811993	0.81662	0.835818	0.78725	0.843775	0.857417	0.940957	0.950991	0.794296	0.802988	0.816705	0.795872	0.868566	0.869715	0.857535	0.869105	0.808458	0.79698	0.799595	0.804144	0.878013	0.873781	0.886249	0.884243	0.800891
132	0.820148	0.809196	0.805838	0.793849	0.638757	0.67151	0.660602	0.664478	0.810999	0.792662	0.79437	0.806442	0.703535	0.700365	0.724811	0.700549	0.791377	0.810719	0.823077	0.800573	0.755493	0.754138	0.756935	0.743728	0.824511	0.819241	0.839137	0.792663	0.841941	0.858247	0.939034	0.945011	0.789995	0.802566	0.814777	0.798089	0.877057	0.88027	0.876813	0.864879	0.808906	0.803569	0.798178	0.805184	0.878013	0.873263	0.886086	0.877491	0.810284
133	0.81863	0.811255	0.806283	0.792272	0.648059	0.674252	0.660083	0.661418	0.810576	0.782532	0.803459	0.802321	0.69437	0.695318	0.722071	0.703743	0.786469	0.814071	0.826574	0.794107	0.752445	0.749032	0.743347	0.752524	0.816469	0.823697	0.842674	0.789351	0.834268	0.848529	0.928185	0.93597	0.788542	0.793518	0.809647	0.798271	0.886384	0.879082	0.870767	0.861951	0.810646	0.79624	0.806736	0.804089	0.877276	0.874764	0.887903	0.875633	0.81109
134	0.810661	0.808364	0.795902	0.789883	0.640239	0.671556	0.655692	0.657334	0.805011	0.790928	0.796327	0.790721	0.694039	0.688338	0.712911	0.704996	0.784482	0.79906	0.821509	0.789677	0.746708	0.739451	0.738473	0.735574	0.819189	0.811482	0.845451	0.779964	0.817043	0.834482	0.913351	0.925637	0.789007	0.802385	0.804397	0.795319	0.871581	0.875755	0.865213	0.863752	0.800155	0.804139	0.802191	0.793197	0.872316	0.872044	0.883526	0.876201	0.799348
135	0.807462	0.802359	0.801705	0.788055	0.642846	0.667487	0.651474	0.654939	0.797693	0.788382	0.792855	0.802321	0.686158	0.689064	0.707921	0.700245	0.787848	0.803807	0.819229	0.79645	0.738086	0.740537	0.735162	0.734521	0.810976	0.814889	0.84115	0.783443	0.812202	0.834667	0.906071	0.914348	0.789472	0.79008	0.807774	0.786394	0.868958	0.881283	0.86821	0.853273	0.815665	0.800444	0.806263	0.791829	0.863381	0.865618	0.888438	0.869498	0.804474
136	0.8018	0.808751	0.799305	0.786986	0.64042	0.666162	0.655734	0.659642	0.799285	0.790873	0.797841	0.796116	0.687113	0.680588	0.708944	0.694804	0.785143	0.800817	0.825105	0.79441	0.731741	0.733381	0.722789	0.729298	0.809444	0.818087	0.840932	0.783551	0.805966	0.820299	0.906575	0.907363	0.787729	0.796714	0.806569	0.79544	0.865327	0.8766	0.868101	0.8544	0.804401	0.797096	0.802368	0.798564	0.865442	0.874531	0.881174	0.877386	0.803796
137	0.807306	0.804193	0.793057	0.786103	0.636915	0.662804	0.649212	0.663901	0.794036	0.789572	0.792809	0.796116	0.680686	0.680911	0.698926	0.682068	0.784979	0.793853	0.818773	0.794717	0.725843	0.727523	0.727611	0.72339	0.804404	0.805295	0.83767	0.776319	0.79973	0.811962	0.888861	0.899852	0.784358	0.782417	0.796973	0.789099	0.869683	0.866781	0.858952	0.858402	0.794683	0.793346	0.797528	0.793965	0.86559	0.863134	0.878775	0.870581	0.804661
138	0.807199	0.807806	0.799976	0.784593	0.63696	0.667347	0.650126	0.660528	0.803152	0.783399	0.792123	0.785534	0.677823	0.672232	0.704731	0.688588	0.784425	0.797257	0.811222	0.79645	0.718401	0.72183	0.719914	0.720549	0.810861	0.808807	0.833694	0.779852	0.79524	0.80653	0.886891	0.896646	0.786393	0.792734	0.802767	0.784608	0.870018	0.874682	0.867336	0.861782	0.80125	0.787663	0.798412	0.789258	0.871186	0.870731	0.884006	0.876457	0.806391
139	0.803374	0.797247	0.796015	0.778993	0.639611	0.669476	0.641778	0.655561	0.794988	0.784105	0.793591	0.789195	0.676247	0.667027	0.690664	0.682499	0.783543	0.796793	0.809297	0.791307	0.716285	0.713377	0.715143	0.714044	0.807974	0.808913	0.83217	0.779465	0.781765	0.803584	0.865192	0.886074	0.78378	0.795028	0.797816	0.779992	0.85622	0.869151	0.85944	0.859978	0.805174	0.798799	0.806853	0.780886	0.869714	0.867403	0.8855	0.866819	0.787665
140	0.803164	0.797748	0.797463	0.781952	0.634128	0.66957	0.651125	0.655293	0.801034	0.781504	0.793884	0.801151	0.67662	0.671344	0.692709	0.674425	0.788452	0.797771	0.816189	0.783872	0.719336	0.719988	0.710269	0.708503	0.809897	0.807076	0.830104	0.779906	0.780501	0.798884	0.865512	0.879807	0.79319	0.792132	0.797215	0.786454	0.87242	0.872141	0.87006	0.86229	0.803825	0.792607	0.803313	0.794237	0.873936	0.869279	0.8871	0.877491	0.80009
141	0.805575	0.794578	0.791157	0.779497	0.63997	0.668671	0.643995	0.653164	0.791491	0.780096	0.783673	0.782177	0.670318	0.669005	0.684531	0.669459	0.7911	0.800247	0.813247	0.789728	0.711891	0.710489	0.706423	0.704013	0.804122	0.810328	0.830322	0.774826	0.772607	0.781524	0.854479	0.874544	0.785811	0.791951	0.792626	0.783745	0.866163	0.869491	0.865431	0.858513	0.801636	0.787948	0.79664	0.786138	0.87551	0.863509	0.881763	0.865529	0.796133
142	0.809925	0.800748	0.798747	0.788435	0.63615	0.668624	0.651996	0.651123	0.796897	0.778201	0.793295	0.790212	0.664676	0.659197	0.68907	0.67507	0.779516	0.795398	0.814465	0.782242	0.710713	0.711242	0.700383	0.697876	0.807631	0.800838	0.834676	0.778362	0.769206	0.787235	0.855442	0.863589	0.787788	0.790682	0.796189	0.784547	0.871639	0.878293	0.871911	0.846513	0.799382	0.795277	0.797351	0.786522	0.863872	0.861866	0.8855	0.873572	0.806578
143	0.797083	0.780518	0.788647	0.771186	0.631521	0.663277	0.643649	0.653342	0.79658	0.784755	0.777812	0.785382	0.665008	0.661175	0.68363	0.664882	0.775713	0.787508	0.805799	0.789015	0.701805	0.705971	0.700625	0.693203	0.808427	0.803879	0.833259	0.777975	0.764847	0.776413	0.849629	0.85029	0.783315	0.787485	0.800596	0.783745	0.859127	0.865144	0.859549	0.853667	0.794556	0.78863	0.79664	0.780831	0.867258	0.865524	0.869378	0.872078	0.794339
144	0.806467	0.798358	0.794283	0.770621	0.635655	0.668102	0.650691	0.649169	0.794725	0.782316	0.793541	0.787008	0.663846	0.65746	0.686738	0.679907	0.774774	0.79607	0.808638	0.79482	0.701073	0.700571	0.697363	0.692789	0.800324	0.803879	0.830211	0.782777	0.757432	0.770517	0.837405	0.852585	0.779596	0.781032	0.793052	0.774759	0.862812	0.872649	0.862925	0.85778	0.81142	0.790222	0.799829	0.787123	0.873101	0.867685	0.876532	0.865375	0.796812
145	0.798497	0.791744	0.781892	0.772069	0.634982	0.663373	0.646777	0.648461	0.79202	0.782698	0.793541	0.786195	0.657377	0.656775	0.674553	0.669978	0.779463	0.796946	0.812893	0.785247	0.690172	0.691574	0.68952	0.687155	0.799421	0.797641	0.828744	0.773502	0.745442	0.760891	0.828203	0.839478	0.783604	0.778618	0.785206	0.7779	0.854937	0.875923	0.855903	0.861219	0.790372	0.779995	0.786549	0.780886	0.863527	0.867917	0.874024	0.869396	0.794959
146	0.801014	0.783797	0.793892	0.768859	0.629276	0.664648	0.642516	0.646686	0.787251	0.772462	0.78338	0.783551	0.651822	0.649107	0.676147	0.657023	0.774277	0.785083	0.801137	0.777457	0.68952	0.694753	0.688936	0.687248	0.802137	0.793025	0.833969	0.776153	0.741777	0.75799	0.828203	0.840912	0.789065	0.79165	0.78931	0.777589	0.860802	0.864919	0.861672	0.862964	0.793523	0.788118	0.799002	0.776615	0.864657	0.857646	0.870872	0.864085	0.793165
147	0.792099	0.792301	0.787695	0.769928	0.627883	0.653247	0.645647	0.645088	0.788576	0.785567	0.777812	0.7836	0.651944	0.652981	0.673286	0.657412	0.771465	0.787767	0.806865	0.779749	0.68875	0.683036	0.684259	0.68537	0.802533	0.796172	0.824497	0.765218	0.734016	0.751773	0.817126	0.828427	0.771576	0.778799	0.786534	0.780484	0.85583	0.867797	0.851438	0.855755	0.792301	0.786245	0.793984	0.780941	0.86122	0.868011	0.87338	0.867282	0.794959
148	0.79682	0.789632	0.791379	0.773765	0.632197	0.656938	0.645213	0.652408	0.78778	0.778094	0.779327	0.778717	0.656631	0.65177	0.673326	0.653481	0.772183	0.788848	0.802606	0.781529	0.686431	0.680524	0.690396	0.676803	0.800724	0.793867	0.825368	0.77897	0.737809	0.746293	0.812501	0.825845	0.773146	0.778016	0.801136	0.768789	0.855438	0.868754	0.854975	0.857216	0.789471	0.78329	0.792571	0.779024	0.862448	0.852769	0.870817	0.856196	0.798665
149	0.794406	0.796581	0.791215	0.771186	0.63242	0.660392	0.640342	0.648149	0.791757	0.778796	0.789927	0.784416	0.650867	0.645595	0.67116	0.655684	0.775823	0.785857	0.812794	0.781072	0.679231	0.6863	0.675929	0.677856	0.809219	0.804562	0.83201	0.777422	0.734801	0.744821	0.809159	0.811012	0.783428	0.785919	0.797033	0.774021	0.861638	0.874907	0.85367	0.849554	0.788631	0.787663	0.786844	0.779625	0.858026	0.861116	0.871991	0.864754	0.79372
150	0.788641	0.784629	0.781166	0.778424	0.633813	0.661007	0.641821	0.64966	0.787197	0.767913	0.786945	0.782229	0.648046	0.637239	0.660321	0.654561	0.771245	0.78926	0.808992	0.777406	0.673131	0.678808	0.680557	0.672865	0.807349	0.805716	0.829016	0.770797	0.729132	0.747122	0.805957	0.8113	0.777736	0.772827	0.786232	0.773465	0.862477	0.875075	0.853561	0.859809	0.789792	0.784426	0.787966	0.774812	0.862201	0.851362	0.874554	0.866819	0.791558
151	0.789846	0.783631	0.795344	0.76999	0.632242	0.656795	0.641909	0.642293	0.78746	0.764933	0.780398	0.777852	0.648792	0.644625	0.66617	0.647651	0.769315	0.783382	0.804433	0.780462	0.67183	0.682283	0.672715	0.669884	0.79336	0.797641	0.827709	0.763728	0.717882	0.73805	0.799637	0.808526	0.764255	0.776084	0.791724	0.775682	0.861191	0.867233	0.853725	0.846513	0.790627	0.784596	0.785193	0.779024	0.863723	0.847562	0.870232	0.863468	0.791621
152	0.785651	0.776516	0.789147	0.769362	0.629321	0.652396	0.639213	0.646995	0.786561	0.772083	0.776394	0.778769	0.644231	0.637119	0.661874	0.650199	0.776761	0.792871	0.80489	0.778017	0.673169	0.675755	0.67213	0.674329	0.804404	0.794074	0.82232	0.763949	0.727344	0.734965	0.793641	0.803406	0.770764	0.769811	0.792388	0.769466	0.86175	0.864919	0.84659	0.851414	0.781037	0.778805	0.784543	0.767258	0.854345	0.849393	0.882189	0.870735	0.788407
153	0.7964	0.783906	0.783289	0.770303	0.623117	0.649274	0.64217	0.64593	0.784706	0.776738	0.770384	0.776886	0.638591	0.640349	0.657131	0.637808	0.775656	0.787044	0.799314	0.773437	0.668492	0.671986	0.672034	0.661181	0.797097	0.796172	0.821289	0.76704	0.712605	0.728657	0.77881	0.796325	0.768381	0.769389	0.789612	0.771433	0.859685	0.858655	0.855794	0.853387	0.787476	0.78119	0.786844	0.77213	0.862004	0.856333	0.865106	0.867229	0.790815
154	0.782822	0.782573	0.778544	0.763949	0.622759	0.659397	0.633519	0.646242	0.776542	0.762659	0.776491	0.779125	0.640042	0.636755	0.656192	0.641521	0.772677	0.783845	0.808079	0.775114	0.66825	0.668557	0.67549	0.665672	0.801969	0.797485	0.819219	0.771459	0.711428	0.716175	0.783295	0.793409	0.777096	0.778799	0.788343	0.776851	0.858792	0.865992	0.854975	0.855302	0.786895	0.775965	0.777697	0.776508	0.858912	0.856708	0.875623	0.87347	0.789458
155	0.785495	0.788299	0.777147	0.769486	0.620917	0.65391	0.635648	0.648372	0.77002	0.764011	0.771705	0.773834	0.636394	0.629007	0.656599	0.639403	0.767054	0.781987	0.799265	0.77033	0.666621	0.65826	0.662583	0.664572	0.785428	0.787364	0.821831	0.766379	0.700612	0.716636	0.773041	0.785466	0.767392	0.774397	0.77911	0.765834	0.843654	0.859556	0.843214	0.856373	0.778461	0.778689	0.779763	0.77306	0.856307	0.853755	0.870872	0.875994	0.78878
156	0.791786	0.781741	0.77888	0.761807	0.623882	0.650835	0.632386	0.640341	0.785555	0.768725	0.772144	0.778821	0.628597	0.627996	0.649035	0.635691	0.765785	0.781162	0.806005	0.7687	0.656332	0.659474	0.659369	0.658982	0.791942	0.79439	0.817152	0.763399	0.698126	0.718892	0.781876	0.780587	0.764545	0.774276	0.785747	0.76177	0.848344	0.860064	0.849693	0.852485	0.778593	0.781359	0.788143	0.772949	0.851152	0.854738	0.868309	0.874189	0.785069
157	0.780671	0.789078	0.771453	0.757086	0.622759	0.652585	0.640257	0.641451	0.785605	0.762009	0.765891	0.769509	0.634445	0.628443	0.656029	0.638454	0.759167	0.777087	0.793336	0.76575	0.657716	0.662068	0.663216	0.65408	0.788601	0.791665	0.822595	0.767706	0.691587	0.707012	0.773453	0.783602	0.762978	0.763839	0.778266	0.764971	0.851306	0.858935	0.851165	0.854006	0.783933	0.76716	0.783304	0.770762	0.854149	0.853707	0.864521	0.864344	0.781546
158	0.792362	0.789854	0.786134	0.765583	0.626984	0.656984	0.642996	0.642691	0.782161	0.770566	0.777762	0.772765	0.637057	0.632275	0.64932	0.637548	0.773505	0.784619	0.803976	0.777867	0.654012	0.663702	0.660341	0.656372	0.796133	0.797115	0.819272	0.762679	0.697693	0.714519	0.769655	0.771592	0.770939	0.77349	0.788224	0.765648	0.864488	0.860629	0.858679	0.862401	0.790693	0.77477	0.78885	0.778367	0.872512	0.864822	0.875463	0.866714	0.789458
159	0.784812	0.775737	0.775921	0.76231	0.623028	0.654146	0.643561	0.641983	0.780146	0.766234	0.774245	0.777495	0.627973	0.625615	0.651734	0.638843	0.765896	0.787818	0.801038	0.777457	0.652793	0.660814	0.653181	0.649318	0.791771	0.793813	0.819708	0.765496	0.690626	0.707888	0.759674	0.775037	0.763732	0.769148	0.787317	0.767128	0.856612	0.862153	0.856227	0.858063	0.790051	0.777213	0.782181	0.770762	0.860875	0.854037	0.876852	0.860887	0.787788
160	0.77438	0.776626	0.771176	0.752428	0.62213	0.646153	0.630692	0.641983	0.780199	0.762115	0.773902	0.770986	0.628555	0.621944	0.642902	0.635561	0.764296	0.775747	0.789637	0.772928	0.65385	0.648302	0.647919	0.640339	0.780841	0.794179	0.810075	0.761739	0.683999	0.698997	0.757203	0.765612	0.758446	0.764261	0.778445	0.776299	0.856054	0.84573	0.859604	0.853612	0.774536	0.772385	0.786315	0.770651	0.859646	0.859664	0.85998	0.856505	0.777284
161	0.785758	0.780627	0.775028	0.767093	0.619523	0.654715	0.639301	0.638256	0.77543	0.767208	0.771266	0.766609	0.62445	0.619158	0.639875	0.628436	0.764627	0.779924	0.795212	0.766561	0.648158	0.649682	0.655128	0.647347	0.790921	0.784218	0.819708	0.775325	0.689274	0.701071	0.752075	0.758151	0.7617	0.759132	0.78068	0.764539	0.854098	0.856226	0.861618	0.856881	0.782452	0.768921	0.782831	0.769338	0.8678	0.85535	0.870766	0.859548	0.7813
162	0.784393	0.776738	0.765428	0.761807	0.617637	0.644166	0.631995	0.641983	0.772672	0.75264	0.765745	0.768391	0.623743	0.619079	0.642655	0.622565	0.761925	0.771	0.786748	0.759283	0.642707	0.652361	0.645532	0.647897	0.787752	0.78359	0.80349	0.766049	0.682735	0.696326	0.747545	0.760161	0.762802	0.773068	0.778748	0.76048	0.852815	0.859163	0.857753	0.859978	0.772093	0.766251	0.765006	0.766163	0.859893	0.845499	0.870977	0.854598	0.776419
163	0.780198	0.773847	0.773354	0.757338	0.622533	0.656559	0.63504	0.643801	0.772036	0.760708	0.772194	0.781413	0.625319	0.618432	0.642248	0.628047	0.766503	0.773735	0.794603	0.772928	0.639453	0.646543	0.646556	0.640432	0.794434	0.793446	0.817313	0.763175	0.68413	0.697017	0.747865	0.763077	0.761119	0.770293	0.773498	0.762201	0.860802	0.856057	0.854432	0.860655	0.77898	0.772385	0.778286	0.768025	0.859254	0.853568	0.875303	0.863362	0.781363
164	0.782559	0.770512	0.770895	0.75551	0.621098	0.64388	0.630343	0.642159	0.783167	0.757894	0.761641	0.769917	0.619764	0.612581	0.642983	0.62455	0.759	0.773169	0.787966	0.768038	0.647789	0.645579	0.643927	0.638644	0.780612	0.784113	0.811927	0.754012	0.675799	0.683618	0.747633	0.751646	0.759841	0.766915	0.768309	0.767003	0.852253	0.853575	0.852199	0.85581	0.781169	0.764093	0.776869	0.765451	0.856652	0.853988	0.860355	0.847947	0.770545
165	0.780198	0.768457	0.771566	0.762942	0.622939	0.650409	0.63317	0.641671	0.772196	0.759408	0.76643	0.775969	0.616695	0.62029	0.640773	0.622521	0.760987	0.769145	0.792476	0.768294	0.647954	0.644408	0.64383	0.63608	0.784011	0.786631	0.816988	0.761132	0.676718	0.687854	0.739166	0.748201	0.764197	0.761425	0.778084	0.772175	0.856166	0.856453	0.85394	0.856653	0.773249	0.774146	0.776575	0.771308	0.8651	0.845311	0.870337	0.857848	0.778768
166	0.77873	0.774792	0.770841	0.757086	0.61966	0.646625	0.626954	0.639452	0.77087	0.753669	0.763937	0.766508	0.621256	0.616737	0.639261	0.6293	0.765398	0.774768	0.795817	0.769262	0.63384	0.639932	0.64154	0.634199	0.789394	0.781021	0.812252	0.758206	0.677109	0.682882	0.743332	0.741454	0.762572	0.758048	0.782128	0.757831	0.852927	0.86283	0.860857	0.857949	0.774277	0.768864	0.776102	0.772676	0.858716	0.849625	0.874394	0.861609	0.77895
167	0.774956	0.764177	0.765986	0.751734	0.617771	0.650126	0.629823	0.636436	0.767159	0.755454	0.765648	0.768799	0.612172	0.607049	0.629979	0.622866	0.761207	0.768733	0.789739	0.765443	0.631441	0.636668	0.638323	0.632964	0.787241	0.776303	0.807737	0.754619	0.664331	0.678322	0.728361	0.734565	0.756993	0.762329	0.775065	0.761157	0.849908	0.850526	0.845989	0.841388	0.764305	0.768578	0.774746	0.758613	0.851595	0.847468	0.863717	0.855011	0.769371
168	0.779256	0.765509	0.770673	0.75419	0.621457	0.646955	0.632821	0.636037	0.760428	0.757133	0.762277	0.768491	0.616486	0.615646	0.63603	0.623211	0.756078	0.773994	0.794653	0.768853	0.629243	0.639011	0.637838	0.632093	0.790979	0.781914	0.808608	0.759367	0.665553	0.681498	0.733946	0.745424	0.760478	0.763538	0.768973	0.755678	0.856166	0.857863	0.854869	0.847076	0.780843	0.775167	0.774568	0.765835	0.85307	0.851501	0.864572	0.861455	0.781919
169	0.765834	0.7709	0.761966	0.747204	0.611481	0.643218	0.624127	0.635948	0.769914	0.74912	0.760959	0.7601	0.607196	0.60697	0.63145	0.618634	0.752989	0.767082	0.786394	0.762032	0.632049	0.626456	0.63394	0.627788	0.781748	0.781493	0.813394	0.750034	0.658577	0.664735	0.727997	0.734135	0.756294	0.763538	0.767283	0.759802	0.855773	0.856566	0.847898	0.838402	0.775372	0.765057	0.769551	0.755983	0.858567	0.853238	0.859606	0.851712	0.769125
170	0.772126	0.767011	0.757947	0.748652	0.615929	0.643644	0.630039	0.633286	0.765251	0.749065	0.762034	0.759539	0.608981	0.606444	0.630714	0.621786	0.751998	0.764296	0.788826	0.757244	0.631479	0.628631	0.629944	0.63365	0.787298	0.785949	0.804143	0.757765	0.65138	0.665428	0.724883	0.733226	0.756818	0.759313	0.769092	0.759061	0.857952	0.864299	0.846481	0.840596	0.767777	0.765172	0.771969	0.759214	0.847714	0.846485	0.852295	0.856557	0.778085
171	0.778048	0.763676	0.768999	0.756773	0.616513	0.647477	0.626735	0.631332	0.764138	0.743704	0.760762	0.759691	0.607447	0.604304	0.631942	0.605854	0.750121	0.764245	0.785633	0.760709	0.62664	0.630265	0.633843	0.623939	0.777896	0.781021	0.805667	0.751802	0.655218	0.666763	0.717924	0.725666	0.752403	0.759373	0.773256	0.748599	0.843765	0.857975	0.858842	0.844315	0.770418	0.758811	0.772147	0.753523	0.848503	0.850376	0.854804	0.853721	0.772772
172	0.776004	0.764455	0.766766	0.748148	0.614894	0.644685	0.624476	0.631734	0.765411	0.748742	0.759298	0.764526	0.609975	0.604266	0.629243	0.615007	0.758947	0.755165	0.79364	0.764474	0.628511	0.630305	0.627267	0.625728	0.78486	0.783852	0.805778	0.765825	0.652951	0.671136	0.718427	0.725908	0.752055	0.759132	0.770361	0.755799	0.856443	0.863507	0.85394	0.838571	0.770097	0.760741	0.769846	0.763209	0.853953	0.847517	0.860035	0.861199	0.768383
173	0.779886	0.764064	0.766821	0.753245	0.613053	0.639387	0.636082	0.636258	0.766523	0.757515	0.754605	0.762339	0.61205	0.600513	0.627076	0.612848	0.757511	0.766257	0.783304	0.756685	0.625787	0.630975	0.631698	0.618077	0.786674	0.772841	0.806538	0.757877	0.654694	0.662803	0.719298	0.725812	0.759435	0.752799	0.773439	0.757831	0.852365	0.864239	0.84915	0.847809	0.774857	0.763242	0.772857	0.766107	0.849876	0.851126	0.867189	0.859134	0.774689
174	0.765991	0.759674	0.765202	0.742735	0.615031	0.648848	0.633343	0.640252	0.763449	0.749175	0.761445	0.763204	0.605289	0.605639	0.617139	0.611079	0.755581	0.766359	0.790246	0.75811	0.624851	0.630766	0.628142	0.625132	0.779706	0.778924	0.804907	0.752352	0.644578	0.658103	0.712431	0.720023	0.761294	0.762088	0.766436	0.748599	0.84896	0.862434	0.844357	0.840147	0.779041	0.766875	0.768901	0.756916	0.846195	0.854176	0.863503	0.866714	0.769557
175	0.765884	0.765287	0.760682	0.738517	0.616469	0.636832	0.633343	0.628405	0.76175	0.751288	0.763595	0.757099	0.61068	0.596636	0.617957	0.608661	0.753597	0.771621	0.7718	0.759843	0.618749	0.624153	0.627609	0.619359	0.783957	0.77667	0.801096	0.750533	0.646803	0.65152	0.712659	0.717822	0.750079	0.753522	0.764324	0.75303	0.846557	0.854648	0.851329	0.851189	0.767329	0.756876	0.765183	0.762607	0.852085	0.843296	0.858806	0.857434	0.767149
176	0.766933	0.763567	0.759118	0.743931	0.606043	0.641091	0.632736	0.627474	0.762177	0.750527	0.761884	0.756283	0.604127	0.60354	0.618489	0.608917	0.754752	0.763007	0.778947	0.757602	0.614479	0.620512	0.616892	0.611891	0.781748	0.7698	0.803979	0.752243	0.643793	0.659717	0.706846	0.712989	0.748626	0.757325	0.772775	0.752844	0.846781	0.847988	0.848932	0.836598	0.763144	0.755516	0.762289	0.757023	0.851547	0.846673	0.863452	0.857641	0.77203
177	0.773015	0.763955	0.762692	0.750224	0.614672	0.640805	0.627996	0.624678	0.765144	0.749932	0.761105	0.755217	0.598572	0.59462	0.615912	0.606243	0.748191	0.762646	0.784621	0.759638	0.615781	0.621139	0.61957	0.622062	0.781009	0.775726	0.801966	0.761464	0.638518	0.656356	0.709501	0.713948	0.747813	0.752317	0.76197	0.748414	0.840134	0.855721	0.847461	0.84736	0.774989	0.760456	0.769256	0.753195	0.854491	0.846485	0.867829	0.851558	0.76826
178	0.765045	0.757005	0.756999	0.750476	0.612335	0.640995	0.622736	0.629336	0.758253	0.743649	0.753534	0.752213	0.598405	0.60128	0.612027	0.598599	0.752933	0.763161	0.784823	0.751289	0.615456	0.621684	0.611679	0.611388	0.771606	0.770798	0.807302	0.754232	0.634374	0.656401	0.701902	0.70213	0.746942	0.749301	0.76541	0.751062	0.836784	0.861701	0.844576	0.844598	0.766428	0.7654	0.757155	0.757407	0.850269	0.849719	0.866549	0.857949	0.770422
179	0.763002	0.761952	0.760011	0.742041	0.61431	0.642556	0.623389	0.630669	0.762283	0.752695	0.757441	0.763913	0.601184	0.599584	0.617753	0.603866	0.74957	0.767236	0.789637	0.757551	0.616146	0.618212	0.620545	0.615557	0.779481	0.773208	0.80545	0.75412	0.640522	0.652992	0.706115	0.711029	0.742293	0.756903	0.771991	0.750139	0.851082	0.861193	0.853725	0.844992	0.769324	0.770228	0.76589	0.75363	0.861761	0.848642	0.876743	0.851712	0.766593
180	0.763474	0.757005	0.755547	0.744117	0.607976	0.641893	0.625345	0.629649	0.759525	0.74966	0.753434	0.751348	0.593969	0.588404	0.613295	0.605075	0.74582	0.757797	0.770989	0.756177	0.609395	0.614822	0.613191	0.613451	0.771439	0.775516	0.792009	0.747825	0.631236	0.646409	0.695997	0.705766	0.750137	0.751955	0.756963	0.744475	0.838906	0.851826	0.840274	0.842684	0.758894	0.754094	0.765418	0.75155	0.853266	0.837853	0.86628	0.85702	0.766899
181	0.760328	0.762121	0.753818	0.740469	0.616513	0.641517	0.626735	0.627385	0.757034	0.746251	0.756659	0.75847	0.595172	0.597727	0.613376	0.603695	0.751059	0.764862	0.783251	0.750829	0.608459	0.609422	0.618985	0.618442	0.767869	0.770849	0.796799	0.750642	0.636511	0.649446	0.697141	0.711938	0.74752	0.752317	0.765291	0.751183	0.847339	0.859104	0.8412	0.848203	0.768357	0.749382	0.763411	0.755928	0.862546	0.847986	0.877972	0.848617	0.763625
182	0.760119	0.76301	0.753424	0.74179	0.608379	0.632762	0.626823	0.625654	0.751681	0.749392	0.75148	0.755369	0.604047	0.590382	0.610759	0.595966	0.745543	0.761408	0.782695	0.749864	0.61391	0.614947	0.621082	0.603737	0.769511	0.763875	0.805014	0.74683	0.625567	0.647375	0.692883	0.701938	0.750719	0.752738	0.756721	0.742749	0.846388	0.858427	0.843432	0.853557	0.759475	0.757674	0.7666	0.746626	0.858764	0.844186	0.874394	0.853721	0.762391
183	0.766883	0.764843	0.749127	0.737886	0.613773	0.645963	0.619083	0.626674	0.754329	0.74901	0.752212	0.753691	0.59401	0.58913	0.610759	0.600024	0.745212	0.757333	0.776869	0.757756	0.607441	0.60804	0.61353	0.601081	0.779481	0.773785	0.800061	0.74291	0.629578	0.64415	0.694442	0.694428	0.746071	0.741819	0.758832	0.746015	0.847563	0.8595	0.839076	0.840935	0.763593	0.765342	0.760933	0.750182	0.856162	0.849438	0.869058	0.848101	0.76622
184	0.758441	0.760119	0.752811	0.738328	0.610313	0.630256	0.620908	0.628093	0.755232	0.746251	0.746937	0.750231	0.595545	0.588968	0.613949	0.606673	0.745543	0.763161	0.777984	0.744875	0.609516	0.613106	0.619279	0.610473	0.765149	0.764978	0.803654	0.749759	0.626743	0.640053	0.689361	0.704665	0.740145	0.741819	0.755154	0.736658	0.847173	0.850697	0.842668	0.842964	0.761404	0.754491	0.764178	0.753413	0.849829	0.841608	0.866495	0.852434	0.759545
185	0.760485	0.756173	0.749073	0.736751	0.608875	0.631674	0.61352	0.624366	0.745213	0.738344	0.749527	0.749113	0.589861	0.585456	0.615217	0.59795	0.747914	0.753824	0.769471	0.750577	0.60606	0.605907	0.604519	0.599339	0.768151	0.769434	0.796906	0.747054	0.62949	0.636368	0.688353	0.689836	0.730906	0.742184	0.767947	0.737767	0.843484	0.849004	0.836789	0.849838	0.755036	0.744724	0.755681	0.739184	0.845164	0.841184	0.857577	0.846247	0.755589
186	0.757865	0.76412	0.756718	0.742735	0.613456	0.644828	0.620301	0.62663	0.755868	0.745817	0.741662	0.756387	0.585589	0.585456	0.616157	0.594713	0.737162	0.763573	0.776005	0.743804	0.610858	0.614654	0.612506	0.603601	0.774327	0.769383	0.797287	0.741475	0.623648	0.634202	0.682081	0.694381	0.744325	0.759433	0.769454	0.752663	0.84516	0.850809	0.844357	0.84567	0.761343	0.752276	0.755681	0.752373	0.858324	0.84339	0.869163	0.857434	0.757569
187	0.759962	0.764011	0.749018	0.730838	0.612649	0.643171	0.623735	0.625386	0.756238	0.744138	0.748209	0.747687	0.58555	0.591954	0.610268	0.588968	0.74742	0.757848	0.772865	0.747828	0.606588	0.60666	0.611485	0.59618	0.774098	0.7698	0.801584	0.742524	0.627965	0.639638	0.6911	0.68773	0.747872	0.744232	0.763724	0.745398	0.850301	0.857354	0.835755	0.842286	0.7663	0.756083	0.763355	0.752867	0.84855	0.844561	0.850158	0.855267	0.757569
188	0.754613	0.75306	0.750076	0.737572	0.61211	0.636785	0.621822	0.625077	0.753377	0.738722	0.745716	0.751808	0.58978	0.588607	0.608796	0.591256	0.738761	0.753569	0.779198	0.746859	0.606588	0.608251	0.604615	0.604058	0.776704	0.765921	0.799953	0.750696	0.621511	0.639268	0.684964	0.696295	0.736949	0.750867	0.753162	0.739182	0.85069	0.850641	0.834502	0.840092	0.756512	0.75364	0.769434	0.74504	0.852136	0.837947	0.867615	0.848154	0.753244
189	0.761061	0.756339	0.74924	0.739776	0.613996	0.634419	0.618476	0.624768	0.758093	0.742081	0.750944	0.749722	0.589945	0.58364	0.603603	0.600628	0.740137	0.748253	0.767849	0.738562	0.602318	0.604109	0.604176	0.595812	0.775572	0.760627	0.797395	0.746722	0.619198	0.628401	0.682493	0.6818	0.743919	0.751714	0.756904	0.741149	0.846053	0.847027	0.844794	0.833273	0.766682	0.741938	0.756093	0.748869	0.846439	0.850001	0.858701	0.858054	0.762391
190	0.755924	0.748671	0.74215	0.731717	0.606268	0.626945	0.619302	0.621529	0.743941	0.731033	0.744837	0.748296	0.585631	0.582793	0.608305	0.591516	0.738096	0.749698	0.773626	0.741157	0.597273	0.598584	0.605055	0.596593	0.76753	0.759578	0.793694	0.741034	0.616712	0.629046	0.677824	0.685195	0.738168	0.735485	0.756057	0.728595	0.844771	0.84607	0.824591	0.834289	0.751238	0.742793	0.758927	0.74542	0.843492	0.842966	0.856832	0.851867	0.752502
191	0.758075	0.745558	0.744105	0.739524	0.611481	0.638346	0.615518	0.623524	0.75359	0.735853	0.744641	0.750483	0.586834	0.585174	0.605647	0.597865	0.741075	0.749852	0.77403	0.743602	0.602764	0.60465	0.603155	0.591599	0.769001	0.763196	0.792334	0.74026	0.615885	0.631211	0.678464	0.681416	0.736832	0.737839	0.762757	0.738444	0.845106	0.845449	0.840056	0.845725	0.748017	0.746766	0.750486	0.744819	0.847616	0.839871	0.859126	0.84707	0.748236
192	0.757812	0.746446	0.74014	0.735369	0.599302	0.633378	0.617996	0.622326	0.750459	0.746467	0.750602	0.738735	0.584138	0.579484	0.603111	0.586293	0.734677	0.750936	0.773676	0.738712	0.59894	0.60235	0.601938	0.595262	0.764189	0.769118	0.798105	0.742137	0.616015	0.630566	0.669262	0.679023	0.73509	0.732469	0.747729	0.738012	0.840469	0.851034	0.839237	0.834738	0.75072	0.753301	0.751903	0.744546	0.845164	0.842077	0.85368	0.844031	0.759486
193	0.757549	0.753617	0.742653	0.730459	0.606268	0.629687	0.615779	0.620506	0.757403	0.731734	0.74298	0.742296	0.587416	0.577303	0.609776	0.586898	0.734844	0.743765	0.770787	0.740393	0.598615	0.59967	0.595068	0.595262	0.767587	0.758268	0.793315	0.747275	0.613008	0.630196	0.674938	0.684335	0.736309	0.743208	0.760041	0.734195	0.841305	0.844997	0.830255	0.838063	0.759927	0.743417	0.755916	0.743123	0.843936	0.845078	0.859395	0.850166	0.752006
194	0.753354	0.747835	0.742598	0.734989	0.608649	0.634799	0.616171	0.615848	0.759685	0.740997	0.741466	0.743057	0.583434	0.577626	0.60483	0.58655	0.744	0.747274	0.768965	0.746198	0.5904	0.601891	0.603934	0.599707	0.766848	0.762252	0.784061	0.743905	0.609039	0.626375	0.670773	0.6707	0.73375	0.735244	0.751352	0.738012	0.840804	0.849004	0.832703	0.835695	0.744351	0.747109	0.748953	0.738472	0.849927	0.847656	0.862438	0.855372	0.752502
195	0.752569	0.75178	0.747398	0.730582	0.603303	0.626423	0.617213	0.61354	0.750992	0.734391	0.742345	0.732783	0.58501	0.587716	0.605033	0.585084	0.736717	0.747533	0.773372	0.737187	0.59642	0.599587	0.601011	0.591828	0.767587	0.764611	0.796145	0.747658	0.611349	0.621815	0.676313	0.675724	0.73875	0.736208	0.756299	0.735489	0.845383	0.842796	0.833901	0.830342	0.751687	0.753528	0.750603	0.743016	0.846882	0.841653	0.856992	0.844392	0.748609
196	0.746853	0.749781	0.739082	0.729575	0.605909	0.632386	0.613605	0.622415	0.752421	0.739641	0.739659	0.744178	0.576135	0.578314	0.594157	0.588063	0.739753	0.747069	0.769368	0.74584	0.594466	0.600884	0.593463	0.593156	0.765149	0.767231	0.796363	0.743297	0.610652	0.621264	0.670912	0.671466	0.733519	0.73971	0.754128	0.738565	0.837955	0.855437	0.837823	0.831752	0.756899	0.748299	0.750486	0.739184	0.852674	0.8485	0.856778	0.853774	0.759732
197	0.754822	0.744447	0.733724	0.725424	0.606179	0.630303	0.615084	0.620639	0.75364	0.737477	0.740341	0.746261	0.582729	0.580736	0.594524	0.582017	0.727838	0.752382	0.765874	0.741665	0.593693	0.600508	0.601889	0.590911	0.773024	0.76419	0.790539	0.745011	0.610522	0.617624	0.668438	0.676058	0.735668	0.739469	0.756542	0.742814	0.839687	0.856285	0.833085	0.832654	0.753427	0.748473	0.747536	0.740714	0.858422	0.83992	0.849943	0.848259	0.756764
198	0.751833	0.737886	0.748066	0.733541	0.605325	0.635697	0.61352	0.623923	0.750409	0.730276	0.739659	0.743109	0.577959	0.57904	0.590313	0.58448	0.733465	0.747635	0.771549	0.744366	0.591011	0.590046	0.598721	0.589079	0.763789	0.759262	0.790646	0.739486	0.612571	0.616519	0.665784	0.675341	0.727593	0.732349	0.750807	0.730873	0.837731	0.853123	0.836898	0.829779	0.753489	0.742566	0.74848	0.739239	0.847616	0.836964	0.855763	0.848052	0.757073
199	0.748897	0.747112	0.736737	0.733104	0.603211	0.632859	0.615691	0.616026	0.75359	0.731734	0.739366	0.744991	0.582935	0.577183	0.599514	0.589316	0.735008	0.759188	0.767899	0.741157	0.595077	0.596825	0.593802	0.591599	0.764528	0.763141	0.793911	0.736506	0.603413	0.615692	0.667111	0.668931	0.73875	0.737417	0.755635	0.738444	0.842984	0.854364	0.8449	0.828821	0.754069	0.739271	0.761345	0.741481	0.852085	0.835369	0.864197	0.854959	0.753426
200	0.745751	0.74389	0.741927	0.7224	0.606179	0.633048	0.617474	0.623126	0.745266	0.72838	0.737559	0.735683	0.576965	0.576498	0.593869	0.587154	0.732029	0.740052	0.764303	0.7379	0.59215	0.590382	0.602277	0.595126	0.759035	0.755332	0.790703	0.741641	0.605377	0.617209	0.669949	0.673668	0.727535	0.734341	0.750807	0.732163	0.838124	0.853404	0.845989	0.840092	0.754003	0.749324	0.742163	0.733437	0.836963	0.832556	0.852026	0.84604	0.75349
201	0.738571	0.739222	0.738688	0.717807	0.600652	0.638013	0.616648	0.622237	0.74834	0.727186	0.735459	0.74677	0.578126	0.571169	0.593666	0.581498	0.738207	0.749852	0.766179	0.735912	0.589261	0.595739	0.591027	0.589354	0.771043	0.759157	0.78379	0.741753	0.602018	0.615967	0.665464	0.666634	0.736832	0.73271	0.753042	0.732965	0.832871	0.860913	0.838421	0.831807	0.749177	0.74546	0.747592	0.742577	0.838827	0.83579	0.855069	0.843617	0.749224
202	0.748321	0.739554	0.738579	0.724351	0.595438	0.633424	0.616129	0.617977	0.743834	0.731628	0.737902	0.737918	0.577213	0.575084	0.59612	0.579039	0.727067	0.744849	0.762175	0.739885	0.586699	0.594356	0.598136	0.589768	0.757899	0.756482	0.785367	0.744017	0.602106	0.613802	0.662214	0.663477	0.729105	0.734823	0.749662	0.72847	0.842256	0.852275	0.838912	0.831075	0.751814	0.735349	0.741219	0.737598	0.83382	0.840434	0.857901	0.844339	0.747002
203	0.748687	0.746559	0.737685	0.721203	0.606627	0.631864	0.616954	0.62237	0.740653	0.730816	0.740977	0.744735	0.573812	0.576457	0.598164	0.578216	0.730597	0.737627	0.762579	0.742126	0.584991	0.58787	0.594241	0.588804	0.765263	0.756116	0.787055	0.740647	0.605026	0.612007	0.66464	0.661037	0.740145	0.726317	0.749841	0.730441	0.842256	0.850978	0.837714	0.838906	0.759989	0.747167	0.747358	0.734916	0.848208	0.836915	0.855229	0.842432	0.747125
204	0.746014	0.740777	0.734446	0.725045	0.600515	0.632053	0.613128	0.618376	0.741183	0.72892	0.73018	0.737005	0.576219	0.57904	0.593869	0.587154	0.728169	0.740826	0.761669	0.734896	0.591335	0.595069	0.599987	0.589768	0.763507	0.762408	0.784714	0.740925	0.605987	0.617442	0.665005	0.66472	0.735496	0.740192	0.7426	0.736597	0.831027	0.845842	0.849311	0.838008	0.750913	0.735977	0.747592	0.731191	0.842021	0.836214	0.855443	0.843102	0.754232
205	0.743025	0.747282	0.734282	0.726241	0.601414	0.624862	0.617389	0.616734	0.748977	0.733902	0.73912	0.73614	0.573687	0.574117	0.587899	0.582666	0.730543	0.742684	0.772005	0.728835	0.586942	0.587953	0.584157	0.577627	0.759598	0.760677	0.794022	0.73706	0.600275	0.612328	0.665556	0.670174	0.732996	0.733738	0.753102	0.73869	0.838625	0.851826	0.844357	0.838343	0.74905	0.741996	0.749009	0.742521	0.835292	0.844609	0.863183	0.839235	0.745454
206	0.740718	0.739166	0.734001	0.724038	0.598315	0.63177	0.617866	0.624146	0.752687	0.724911	0.729302	0.744939	0.577711	0.572057	0.594524	0.582062	0.727675	0.741753	0.762225	0.738306	0.585357	0.584438	0.590391	0.58633	0.754219	0.751765	0.784336	0.738716	0.597089	0.609012	0.66171	0.664339	0.721374	0.727947	0.751774	0.72693	0.838347	0.856226	0.845556	0.842006	0.738879	0.73978	0.748065	0.73256	0.836912	0.837384	0.855498	0.830263	0.744279
207	0.744127	0.751061	0.735843	0.719189	0.602582	0.62614	0.611431	0.617579	0.741289	0.728214	0.735166	0.737105	0.575762	0.574438	0.594116	0.575282	0.735118	0.749545	0.765315	0.735049	0.583527	0.585151	0.587274	0.579551	0.756768	0.755383	0.784172	0.72883	0.60311	0.609106	0.655346	0.66228	0.72364	0.734642	0.743323	0.726624	0.840523	0.850413	0.842562	0.850515	0.74879	0.74603	0.742224	0.743561	0.844575	0.835557	0.853629	0.843926	0.749474
208	0.748008	0.743054	0.730653	0.722717	0.597909	0.631724	0.610651	0.61008	0.736146	0.719874	0.733798	0.740157	0.574642	0.560271	0.591293	0.576273	0.736938	0.737112	0.76197	0.73245	0.582713	0.58787	0.588834	0.584774	0.757617	0.759944	0.779817	0.735292	0.59879	0.606895	0.654063	0.660511	0.729801	0.729755	0.743264	0.727361	0.837677	0.840142	0.837987	0.838457	0.738813	0.738019	0.742046	0.73568	0.838486	0.829881	0.850263	0.845885	0.750831
209	0.737103	0.741835	0.732604	0.721521	0.604065	0.628599	0.612518	0.613584	0.738321	0.722909	0.723002	0.734614	0.573398	0.570241	0.593174	0.581672	0.733024	0.736546	0.761365	0.733521	0.577629	0.587243	0.594144	0.576848	0.756711	0.753547	0.78945	0.740538	0.598311	0.60639	0.653332	0.661708	0.723933	0.730478	0.739705	0.72687	0.835274	0.84037	0.837168	0.840147	0.740422	0.735179	0.744585	0.732069	0.842119	0.83382	0.855124	0.851246	0.752684
210	0.740668	0.73472	0.726579	0.716169	0.597146	0.623821	0.612302	0.615315	0.732436	0.719334	0.729009	0.734357	0.569872	0.571978	0.586797	0.575368	0.732417	0.746346	0.765265	0.728532	0.580517	0.581257	0.579871	0.582436	0.753427	0.753235	0.774482	0.73391	0.591727	0.603119	0.651317	0.652664	0.726429	0.73422	0.741633	0.732409	0.838347	0.846407	0.835372	0.832879	0.742738	0.733873	0.74553	0.72709	0.834801	0.835182	0.855443	0.843565	0.749843
211	0.742502	0.738778	0.731882	0.714848	0.598537	0.638772	0.612737	0.614515	0.745	0.718361	0.736727	0.734461	0.569042	0.569232	0.590679	0.569968	0.722599	0.733658	0.758933	0.727512	0.582793	0.58787	0.591999	0.578865	0.752745	0.754545	0.780471	0.72828	0.5943	0.60169	0.653927	0.656588	0.720562	0.737959	0.749603	0.726503	0.833541	0.850245	0.838803	0.838343	0.739521	0.733873	0.742046	0.740663	0.84811	0.832181	0.856032	0.849907	0.745704
212	0.739513	0.739666	0.733611	0.722148	0.597953	0.626756	0.611039	0.617799	0.738428	0.724643	0.736387	0.742804	0.569293	0.570967	0.581684	0.576966	0.724366	0.739022	0.75579	0.737999	0.580028	0.584313	0.589516	0.577077	0.762658	0.753496	0.787762	0.725463	0.591117	0.605284	0.649442	0.657259	0.719749	0.732108	0.745316	0.731119	0.829968	0.845053	0.837059	0.834624	0.739007	0.734613	0.738385	0.735517	0.84423	0.839778	0.849892	0.850268	0.745517
213	0.740142	0.737554	0.729034	0.712331	0.597953	0.624486	0.607562	0.608394	0.738428	0.718144	0.725737	0.729475	0.572111	0.569917	0.593666	0.580375	0.716752	0.738299	0.755333	0.723594	0.584705	0.586656	0.586399	0.574649	0.755918	0.75596	0.780524	0.73148	0.586625	0.60556	0.651089	0.652188	0.725445	0.726076	0.745073	0.722439	0.828292	0.842568	0.830579	0.828541	0.740167	0.730806	0.739152	0.733928	0.834998	0.835509	0.850372	0.850061	0.737172
214	0.743394	0.734219	0.73054	0.717176	0.596201	0.620982	0.609388	0.60724	0.746325	0.724044	0.732037	0.732987	0.56469	0.56669	0.58422	0.572086	0.726737	0.729686	0.764504	0.729855	0.574577	0.581048	0.585036	0.572679	0.750196	0.755383	0.769585	0.723529	0.583269	0.60662	0.644361	0.645011	0.727883	0.728369	0.746946	0.722008	0.81617	0.839749	0.826879	0.833048	0.73862	0.728078	0.735612	0.726212	0.847126	0.84142	0.852721	0.844907	0.744097
215	0.740928	0.737999	0.724456	0.704462	0.599797	0.627135	0.610475	0.625919	0.742032	0.725022	0.727741	0.732831	0.571117	0.571775	0.590679	0.572991	0.725468	0.747376	0.761212	0.730009	0.578564	0.5836	0.584206	0.574421	0.758635	0.750977	0.781613	0.732641	0.59055	0.604409	0.656354	0.653431	0.721956	0.722276	0.738619	0.731486	0.837565	0.849737	0.826551	0.834569	0.746087	0.731203	0.748714	0.733164	0.838827	0.845172	0.851332	0.844855	0.741684
216	0.739566	0.736719	0.726411	0.714531	0.593686	0.62633	0.605868	0.610833	0.737948	0.716465	0.724027	0.725405	0.566929	0.563904	0.587326	0.57105	0.721057	0.739073	0.756094	0.734234	0.577629	0.578329	0.57617	0.575795	0.753027	0.746626	0.783736	0.728334	0.585536	0.601139	0.642894	0.649365	0.716671	0.733313	0.740428	0.72133	0.836333	0.844657	0.830415	0.827978	0.736752	0.730579	0.740569	0.720687	0.840989	0.834102	0.840869	0.843515	0.737422
217	0.737992	0.73583	0.721556	0.714597	0.595349	0.624673	0.609518	0.611011	0.742085	0.719984	0.73277	0.726831	0.574186	0.566003	0.586837	0.569667	0.72144	0.739949	0.755386	0.72741	0.573928	0.576068	0.578944	0.576252	0.757164	0.747309	0.773069	0.73071	0.587846	0.596394	0.649714	0.651804	0.717714	0.73271	0.736627	0.721947	0.83723	0.839013	0.831504	0.824204	0.735724	0.73234	0.741336	0.731191	0.842806	0.827068	0.850263	0.848101	0.73495
218	0.743025	0.733109	0.724792	0.714782	0.597055	0.619754	0.609952	0.607594	0.738375	0.71641	0.721927	0.728001	0.569624	0.564792	0.582379	0.569841	0.718298	0.737525	0.75437	0.731178	0.577791	0.576655	0.579968	0.57552	0.753709	0.746104	0.773939	0.721099	0.585054	0.60602	0.644313	0.656541	0.713124	0.730538	0.743685	0.721084	0.833206	0.843812	0.831504	0.835132	0.740295	0.726772	0.733723	0.727964	0.829104	0.831524	0.848075	0.842639	0.741561
219	0.7295	0.728994	0.722672	0.711386	0.592696	0.627511	0.604997	0.618998	0.732912	0.720852	0.731452	0.725558	0.567717	0.557488	0.588105	0.576577	0.730266	0.733191	0.750317	0.721302	0.572016	0.572342	0.576509	0.572818	0.762204	0.743585	0.77617	0.723033	0.585666	0.595797	0.641063	0.646684	0.720679	0.724931	0.743387	0.721762	0.844771	0.840314	0.825353	0.832315	0.737077	0.729273	0.733016	0.733821	0.83446	0.830256	0.854215	0.846608	0.739089
220	0.737782	0.731106	0.732717	0.721772	0.597505	0.623727	0.61543	0.613275	0.734821	0.71235	0.725152	0.728457	0.573481	0.566285	0.583444	0.568889	0.725411	0.735721	0.752547	0.727768	0.577059	0.581382	0.575339	0.574696	0.754105	0.74773	0.772034	0.726237	0.589068	0.590916	0.645916	0.645153	0.721202	0.736269	0.745073	0.726749	0.846781	0.849681	0.82949	0.833611	0.742998	0.732282	0.742635	0.73267	0.831168	0.82721	0.855069	0.853774	0.742426
221	0.738361	0.724048	0.726356	0.715414	0.59355	0.619707	0.604866	0.612121	0.735883	0.711861	0.72818	0.732478	0.565146	0.558899	0.58839	0.571741	0.725521	0.728291	0.756954	0.730721	0.570836	0.57925	0.575779	0.570205	0.748779	0.750088	0.772034	0.726458	0.585054	0.592252	0.640879	0.651804	0.718937	0.724931	0.741395	0.722745	0.837173	0.838621	0.820723	0.824992	0.737271	0.726317	0.74069	0.728182	0.829991	0.831806	0.846526	0.848101	0.735196
222	0.727349	0.725158	0.724959	0.715162	0.595349	0.627182	0.613083	0.613495	0.731746	0.715869	0.724173	0.7338	0.5678	0.562049	0.586058	0.575368	0.723207	0.733038	0.759085	0.724358	0.572423	0.576738	0.579286	0.569106	0.749232	0.744845	0.771762	0.733415	0.585927	0.598559	0.64381	0.644773	0.722015	0.723903	0.738679	0.718621	0.837955	0.844885	0.83499	0.828652	0.741644	0.728818	0.737678	0.724954	0.833475	0.835696	0.84738	0.841763	0.745272
223	0.734217	0.729883	0.720214	0.71321	0.590943	0.617861	0.606214	0.610922	0.736626	0.720091	0.728766	0.723675	0.567717	0.55777	0.585241	0.573339	0.719127	0.728601	0.761768	0.725272	0.571405	0.572929	0.570469	0.574742	0.755975	0.748829	0.778836	0.725517	0.583878	0.589856	0.641795	0.65032	0.718878	0.733859	0.745256	0.723302	0.846557	0.841383	0.839346	0.825611	0.736431	0.732455	0.73874	0.716416	0.842904	0.830961	0.849783	0.847586	0.736307
224	0.735006	0.73283	0.724347	0.721834	0.598178	0.625621	0.606041	0.615226	0.730371	0.716788	0.720362	0.730797	0.562158	0.560636	0.583688	0.572991	0.726239	0.738504	0.754423	0.726035	0.572057	0.578956	0.577923	0.572083	0.746516	0.752342	0.777476	0.72905	0.578994	0.59819	0.643078	0.649844	0.720445	0.723602	0.73904	0.722379	0.834323	0.856453	0.843651	0.836089	0.737847	0.730066	0.739685	0.733327	0.833134	0.832274	0.844872	0.846762	0.740204
225	0.730182	0.72477	0.717256	0.707924	0.591933	0.619611	0.604086	0.608528	0.73159	0.711211	0.71538	0.718436	0.560833	0.558981	0.57964	0.562844	0.716919	0.738197	0.750367	0.71723	0.570186	0.570543	0.572565	0.571351	0.747872	0.741121	0.765777	0.729603	0.579604	0.588981	0.638957	0.641375	0.718238	0.722457	0.731978	0.717392	0.829074	0.84669	0.824591	0.823133	0.731478	0.725011	0.733133	0.718223	0.828665	0.830538	0.838201	0.840886	0.73699
226	0.728558	0.721548	0.727078	0.707796	0.59126	0.621362	0.606518	0.604578	0.730158	0.715653	0.718066	0.72861	0.564606	0.561847	0.580335	0.573079	0.71951	0.729529	0.753559	0.724968	0.565223	0.574688	0.574073	0.569794	0.745213	0.739655	0.775135	0.728443	0.57847	0.590177	0.638957	0.649077	0.715972	0.723783	0.73578	0.711111	0.839687	0.841723	0.825243	0.831075	0.728516	0.732282	0.736968	0.721506	0.830187	0.832507	0.844072	0.843463	0.746751
227	0.734846	0.725049	0.716866	0.719004	0.595258	0.621079	0.603694	0.617754	0.728512	0.710292	0.728034	0.724184	0.563403	0.566123	0.584997	0.566471	0.716148	0.738146	0.746568	0.718604	0.569941	0.572051	0.579335	0.569655	0.748326	0.74495	0.773176	0.728002	0.575854	0.594553	0.636714	0.643051	0.726953	0.718473	0.732161	0.711296	0.834211	0.844885	0.831016	0.82888	0.733667	0.728136	0.72965	0.729222	0.837748	0.834807	0.848769	0.847432	0.73322
228	0.735475	0.723882	0.721275	0.70062	0.592159	0.625384	0.606302	0.606618	0.724962	0.711483	0.721973	0.729323	0.561702	0.563581	0.578125	0.563103	0.720172	0.729529	0.751736	0.723236	0.566321	0.574144	0.574561	0.568145	0.753823	0.750244	0.783029	0.723033	0.576333	0.591973	0.639508	0.645441	0.712311	0.71926	0.730049	0.709696	0.839518	0.850189	0.832539	0.834683	0.73579	0.722795	0.729888	0.723804	0.838878	0.830819	0.843003	0.838204	0.733962
229	0.732436	0.728494	0.720105	0.702762	0.595572	0.62051	0.604605	0.608614	0.725122	0.710292	0.716798	0.71981	0.56332	0.557447	0.584505	0.562543	0.724089	0.734896	0.751535	0.720794	0.570021	0.574979	0.575827	0.570115	0.749232	0.743745	0.77138	0.721044	0.576596	0.583131	0.63882	0.649699	0.716612	0.722156	0.726367	0.720593	0.84164	0.853067	0.831398	0.837385	0.734502	0.72609	0.732128	0.725829	0.834899	0.819985	0.84055	0.84341	0.73322
230	0.728295	0.726438	0.710559	0.708489	0.585012	0.620936	0.601347	0.609102	0.735194	0.714029	0.727591	0.724897	0.564648	0.555066	0.589618	0.561248	0.715373	0.725662	0.757563	0.724508	0.571567	0.571632	0.575339	0.568099	0.746741	0.73955	0.770403	0.715194	0.578864	0.588706	0.63882	0.649748	0.717366	0.718654	0.73222	0.721883	0.8441	0.841835	0.828783	0.835357	0.731219	0.72666	0.738623	0.719865	0.839615	0.834244	0.844552	0.846506	0.741315
231	0.724257	0.72127	0.722278	0.704648	0.588606	0.619185	0.605911	0.607151	0.728565	0.710182	0.715137	0.724845	0.564979	0.553611	0.577145	0.560426	0.721057	0.721379	0.748593	0.721097	0.571284	0.568702	0.574903	0.572633	0.745438	0.743375	0.777858	0.721984	0.583878	0.588706	0.634059	0.645153	0.712253	0.717811	0.728057	0.719178	0.839741	0.851318	0.839783	0.834289	0.731412	0.719501	0.736617	0.719153	0.835488	0.833727	0.841829	0.843358	0.733279
232	0.722423	0.726826	0.717146	0.705531	0.589955	0.620133	0.602127	0.604045	0.729148	0.713378	0.714355	0.718284	0.560582	0.561403	0.576368	0.567465	0.715483	0.730354	0.739829	0.71784	0.5662	0.576068	0.575339	0.565121	0.749347	0.735094	0.763761	0.716184	0.571276	0.582995	0.627559	0.638601	0.718644	0.722096	0.732582	0.7185	0.84164	0.838505	0.828128	0.839639	0.734049	0.718992	0.728528	0.715376	0.829449	0.832882	0.846101	0.845009	0.728029
233	0.72693	0.729604	0.721221	0.708993	0.595032	0.62614	0.605215	0.604578	0.722417	0.702059	0.717773	0.725049	0.562078	0.556115	0.582664	0.567984	0.71168	0.734947	0.751432	0.724866	0.565223	0.569497	0.56555	0.56535	0.74255	0.73934	0.776441	0.724689	0.574896	0.594368	0.634975	0.635011	0.712139	0.715879	0.729807	0.711852	0.840412	0.839069	0.824697	0.817779	0.733988	0.720923	0.735434	0.717346	0.843885	0.835838	0.848075	0.840627	0.74045
234	0.7241	0.72555	0.720105	0.704966	0.590314	0.617531	0.602822	0.611276	0.722417	0.71354	0.71792	0.725661	0.557391	0.554984	0.574405	0.564527	0.710244	0.723186	0.752749	0.717789	0.564329	0.569497	0.576899	0.562786	0.741643	0.741383	0.759735	0.718285	0.577773	0.585481	0.635754	0.638744	0.712429	0.71751	0.731918	0.709083	0.841193	0.838112	0.824318	0.82888	0.730577	0.719674	0.734962	0.717073	0.834213	0.835509	0.834995	0.834183	0.724874
235	0.725252	0.714821	0.713627	0.701627	0.58753	0.621598	0.594344	0.604489	0.72671	0.700923	0.708834	0.716758	0.556188	0.556439	0.573914	0.563062	0.711623	0.719834	0.746466	0.712902	0.565834	0.566358	0.567791	0.564664	0.744363	0.744583	0.765995	0.723033	0.570579	0.590822	0.634563	0.632859	0.712776	0.711236	0.732884	0.71099	0.830803	0.83704	0.826059	0.826851	0.735662	0.721435	0.724281	0.7168	0.835441	0.839684	0.838681	0.842481	0.730128
236	0.732016	0.731829	0.725908	0.702824	0.593911	0.627039	0.604432	0.611056	0.713407	0.713107	0.714159	0.718183	0.561248	0.555872	0.575223	0.570186	0.71918	0.722102	0.745503	0.714836	0.571122	0.574896	0.569545	0.566174	0.741419	0.739285	0.76643	0.718672	0.567132	0.5876	0.636258	0.638839	0.706561	0.726437	0.730713	0.718315	0.834492	0.839013	0.831559	0.83254	0.728195	0.721092	0.726227	0.72955	0.837701	0.834102	0.836169	0.837534	0.718386
237	0.725672	0.717991	0.71843	0.710441	0.589686	0.62051	0.599127	0.604179	0.725175	0.708018	0.716063	0.720422	0.557098	0.550787	0.584834	0.566819	0.714879	0.726279	0.748544	0.718093	0.570998	0.569038	0.57042	0.570069	0.751217	0.742065	0.77258	0.72099	0.575375	0.591837	0.6271	0.639077	0.713765	0.719381	0.732161	0.715791	0.831419	0.845618	0.823557	0.82268	0.742804	0.730748	0.72676	0.723697	0.8431	0.843623	0.849143	0.835161	0.736125
238	0.726041	0.722659	0.720885	0.710945	0.593686	0.619944	0.606302	0.614384	0.722683	0.712023	0.70903	0.715284	0.556892	0.55434	0.576531	0.569193	0.714051	0.725866	0.74905	0.722318	0.568029	0.569163	0.572953	0.566588	0.741815	0.737032	0.772522	0.716184	0.577381	0.58258	0.625728	0.638168	0.711323	0.713409	0.729628	0.710683	0.8341	0.840819	0.829872	0.836767	0.739974	0.720923	0.734255	0.729059	0.841432	0.832368	0.838201	0.82614	0.731303
239	0.726301	0.71193	0.713236	0.703138	0.589146	0.613082	0.602561	0.603558	0.724802	0.706717	0.710495	0.723779	0.557639	0.554702	0.578864	0.566341	0.708702	0.722051	0.746519	0.712697	0.556438	0.565982	0.569642	0.561273	0.736093	0.735616	0.767083	0.719222	0.570097	0.583316	0.625177	0.635537	0.707604	0.710393	0.73168	0.707603	0.821141	0.827389	0.825462	0.818398	0.726006	0.720981	0.72416	0.717183	0.830529	0.839732	0.857792	0.837328	0.726235
240	0.724623	0.714377	0.716698	0.701689	0.595753	0.613604	0.601562	0.600363	0.720615	0.696753	0.712059	0.715944	0.557265	0.552724	0.578003	0.561723	0.712064	0.717717	0.749103	0.713765	0.565751	0.572972	0.569057	0.566724	0.746173	0.730794	0.764307	0.725297	0.574547	0.590132	0.634883	0.633577	0.708592	0.707313	0.736507	0.710067	0.833822	0.83495	0.824373	0.826737	0.729544	0.723535	0.727821	0.720082	0.833722	0.830444	0.84674	0.833976	0.719497
241	0.724676	0.72477	0.711004	0.708931	0.590225	0.618902	0.602519	0.610524	0.725015	0.70818	0.718262	0.720775	0.562158	0.557003	0.576287	0.55952	0.716699	0.7171	0.75042	0.715804	0.565671	0.567655	0.568863	0.561687	0.736999	0.731632	0.772851	0.718285	0.575462	0.582949	0.628475	0.634965	0.712893	0.717871	0.735418	0.710433	0.831866	0.837884	0.831235	0.829554	0.725039	0.719617	0.725343	0.724353	0.837454	0.835088	0.849143	0.832637	0.736002
242	0.717862	0.716267	0.721556	0.706538	0.584158	0.614693	0.601911	0.601339	0.724699	0.703576	0.715723	0.71101	0.551958	0.555389	0.57367	0.560426	0.709142	0.720813	0.747227	0.713615	0.563231	0.565018	0.567743	0.563654	0.74255	0.736404	0.762076	0.721431	0.569227	0.583179	0.634288	0.625541	0.705862	0.710148	0.719972	0.702495	0.836672	0.844941	0.83303	0.826174	0.724846	0.718141	0.730538	0.710888	0.831659	0.816609	0.840655	0.828047	0.722402
243	0.72195	0.717434	0.71335	0.696531	0.59054	0.614313	0.605476	0.60644	0.72772	0.709804	0.71157	0.716505	0.558054	0.558699	0.575796	0.564572	0.708204	0.729737	0.748848	0.71504	0.568558	0.568243	0.574803	0.560862	0.747137	0.741121	0.773668	0.724302	0.573107	0.58198	0.62939	0.636162	0.709639	0.71926	0.728419	0.709143	0.839183	0.844825	0.833413	0.824484	0.721242	0.718992	0.728233	0.712477	0.835735	0.824393	0.844552	0.835059	0.726914
244	0.721111	0.714433	0.712846	0.696531	0.585733	0.618666	0.59739	0.603647	0.717118	0.699244	0.714159	0.713297	0.557886	0.557406	0.576735	0.557188	0.703736	0.719163	0.743935	0.712953	0.563393	0.566945	0.569787	0.560952	0.738923	0.73939	0.767679	0.708732	0.57241	0.587186	0.632092	0.630707	0.707897	0.716907	0.72715	0.70945	0.82924	0.847988	0.829166	0.831583	0.7327	0.715074	0.721326	0.714447	0.825522	0.824771	0.841295	0.831809	0.724196
245	0.713458	0.721657	0.713182	0.699927	0.584203	0.615638	0.593649	0.603335	0.720985	0.707419	0.71372	0.715996	0.559131	0.547316	0.575877	0.562714	0.708204	0.72556	0.749457	0.71519	0.562458	0.568451	0.563308	0.567503	0.734904	0.737453	0.761312	0.716517	0.575811	0.574059	0.62417	0.625683	0.716554	0.720827	0.72715	0.702004	0.823432	0.854592	0.836953	0.831752	0.728322	0.724556	0.725048	0.710069	0.830924	0.832462	0.841938	0.828563	0.721045
246	0.716917	0.704815	0.706875	0.700369	0.579215	0.612563	0.60152	0.598632	0.718546	0.705578	0.709959	0.707754	0.556976	0.556762	0.568927	0.551877	0.707045	0.717151	0.740084	0.709236	0.558389	0.566985	0.569933	0.563015	0.733826	0.733573	0.762783	0.714474	0.573107	0.579079	0.628247	0.625299	0.709929	0.704297	0.722084	0.704217	0.843261	0.835459	0.833792	0.830007	0.728322	0.715979	0.727999	0.713573	0.823556	0.822003	0.836438	0.827532	0.721601
247	0.721267	0.708651	0.713908	0.708803	0.587844	0.616962	0.602476	0.604001	0.721834	0.699678	0.714255	0.715688	0.561289	0.546387	0.572809	0.56034	0.714271	0.72066	0.743273	0.711831	0.56445	0.567404	0.570811	0.564985	0.738302	0.734357	0.762672	0.719829	0.571015	0.582625	0.6271	0.626879	0.707315	0.713349	0.728781	0.710252	0.833152	0.832749	0.832105	0.818795	0.721242	0.719274	0.725282	0.717895	0.831709	0.829086	0.848024	0.833152	0.726358
248	0.713561	0.709931	0.709053	0.693886	0.590765	0.619375	0.596607	0.60045	0.722577	0.701191	0.713916	0.714519	0.55345	0.551716	0.576531	0.555203	0.708534	0.717202	0.744236	0.710201	0.570673	0.566985	0.564283	0.563565	0.74119	0.73006	0.766866	0.713038	0.57097	0.584236	0.630169	0.625587	0.708885	0.709546	0.722927	0.701633	0.830022	0.838621	0.82595	0.816314	0.730252	0.714446	0.727821	0.719426	0.83701	0.824254	0.842793	0.838874	0.732168
249	0.721267	0.703317	0.710895	0.692186	0.588069	0.613981	0.594651	0.602359	0.718706	0.703249	0.70732	0.712892	0.557845	0.549858	0.576901	0.557188	0.703846	0.721689	0.737446	0.70781	0.560221	0.561295	0.564186	0.558478	0.732862	0.732419	0.765124	0.711382	0.568093	0.577375	0.622615	0.629031	0.710745	0.705686	0.730952	0.71382	0.824827	0.844997	0.831235	0.821947	0.723558	0.713425	0.717019	0.710615	0.825424	0.819235	0.847649	0.833976	0.721846
250	0.71912	0.721601	0.712011	0.698355	0.589012	0.615308	0.60165	0.602847	0.716904	0.708881	0.710252	0.71691	0.553907	0.549738	0.57465	0.556064	0.708975	0.720247	0.749354	0.715651	0.567705	0.562299	0.56438	0.56077	0.732523	0.733991	0.76006	0.719887	0.576072	0.578574	0.624401	0.634007	0.702784	0.710513	0.719547	0.708095	0.835051	0.84065	0.835372	0.824823	0.72369	0.717401	0.719143	0.708372	0.836374	0.826036	0.846475	0.841349	0.723827
251	0.718122	0.721157	0.711004	0.701314	0.588562	0.613132	0.594867	0.607772	0.722893	0.704821	0.70903	0.710401	0.555441	0.549053	0.568883	0.550323	0.704511	0.721485	0.740639	0.713867	0.558716	0.57117	0.569545	0.563793	0.731392	0.733991	0.761584	0.710113	0.568833	0.579679	0.626093	0.624965	0.697494	0.703574	0.719849	0.703479	0.828739	0.838112	0.829545	0.821722	0.713841	0.720183	0.727054	0.712805	0.829057	0.816469	0.844232	0.827118	0.722402
252	0.718122	0.712209	0.711394	0.698545	0.57944	0.61053	0.598562	0.600363	0.723636	0.705038	0.706587	0.717062	0.554943	0.548245	0.576491	0.55978	0.70975	0.72009	0.735015	0.711221	0.561157	0.566777	0.57125	0.552937	0.737906	0.733102	0.763707	0.711549	0.56129	0.581429	0.618037	0.625636	0.705456	0.708763	0.719789	0.710006	0.820302	0.840254	0.825079	0.826343	0.726393	0.71638	0.71218	0.711216	0.829598	0.815625	0.844127	0.829541	0.724073
253	0.723994	0.714264	0.715469	0.697662	0.585463	0.614124	0.599303	0.602981	0.714783	0.70157	0.710741	0.710958	0.556851	0.552401	0.573914	0.558181	0.710354	0.721174	0.741652	0.711477	0.564125	0.561503	0.563211	0.557839	0.738699	0.734201	0.763325	0.721543	0.571188	0.580045	0.627971	0.627359	0.702143	0.710995	0.712369	0.706434	0.835386	0.836303	0.829545	0.823527	0.720921	0.70343	0.721326	0.706731	0.837257	0.827773	0.840495	0.834852	0.723394
254	0.717283	0.716767	0.702801	0.698355	0.589597	0.609914	0.598954	0.602136	0.717701	0.693718	0.705123	0.708518	0.554445	0.552603	0.575141	0.562543	0.705335	0.72231	0.735928	0.709795	0.561847	0.563639	0.559655	0.554586	0.735811	0.732314	0.763436	0.711491	0.570273	0.580094	0.622935	0.619081	0.705338	0.704237	0.719849	0.707664	0.835944	0.84274	0.830146	0.821837	0.722016	0.718422	0.723571	0.711437	0.833966	0.822753	0.838038	0.816962	0.722525
255	0.713195	0.706652	0.702969	0.695586	0.579215	0.616253	0.594302	0.607195	0.720352	0.699079	0.703362	0.711671	0.554155	0.547801	0.570971	0.560384	0.703793	0.719473	0.739524	0.706791	0.554364	0.567365	0.568082	0.558663	0.734961	0.729063	0.763054	0.709339	0.566959	0.575303	0.614787	0.625924	0.697846	0.704783	0.720935	0.702802	0.826448	0.844321	0.816586	0.827864	0.717766	0.710246	0.716075	0.716416	0.828468	0.818484	0.837078	0.830831	0.720489
256	0.714976	0.720878	0.709498	0.707169	0.590451	0.616393	0.593694	0.603912	0.71892	0.697888	0.705512	0.701905	0.556146	0.554743	0.573548	0.557188	0.702193	0.715088	0.733344	0.708724	0.559814	0.56343	0.570372	0.560634	0.736942	0.731476	0.757776	0.715248	0.56648	0.581014	0.628291	0.629702	0.707956	0.705987	0.729807	0.709018	0.83723	0.842512	0.827749	0.832599	0.721369	0.714446	0.72257	0.704868	0.82719	0.818345	0.82779	0.819128	0.719374
257	0.706377	0.714377	0.704811	0.695838	0.575217	0.605891	0.598389	0.603602	0.717701	0.703682	0.704487	0.713553	0.556394	0.548365	0.568517	0.552266	0.703405	0.717976	0.74282	0.710051	0.557698	0.561044	0.562139	0.559945	0.737057	0.730899	0.750209	0.706634	0.566523	0.578295	0.621287	0.626929	0.701854	0.702489	0.720211	0.709575	0.826282	0.838901	0.835208	0.829274	0.726134	0.714561	0.71513	0.705853	0.825177	0.821815	0.840015	0.828047	0.722652
258	0.710835	0.71432	0.707656	0.699803	0.593686	0.615402	0.59852	0.603025	0.717327	0.69334	0.704048	0.711314	0.559504	0.55454	0.574405	0.561505	0.700537	0.715398	0.737701	0.710661	0.563922	0.567404	0.568912	0.566588	0.740059	0.725234	0.76289	0.720328	0.570882	0.582995	0.623394	0.62645	0.714577	0.716365	0.725643	0.701141	0.830973	0.838677	0.828073	0.826399	0.724072	0.721208	0.724338	0.714008	0.829794	0.823973	0.839535	0.83176	0.72191
259	0.710259	0.719045	0.712678	0.689165	0.578002	0.614929	0.592304	0.596547	0.71839	0.703521	0.706148	0.712944	0.551916	0.547962	0.572605	0.558482	0.702193	0.713591	0.735015	0.707299	0.562824	0.561295	0.56482	0.555732	0.734222	0.736349	0.767408	0.713259	0.565607	0.576269	0.620324	0.632525	0.703307	0.707497	0.713514	0.701201	0.825778	0.840934	0.826879	0.820426	0.71352	0.709903	0.716902	0.70766	0.828174	0.825942	0.843592	0.838257	0.716592
260	0.716024	0.710929	0.710446	0.697662	0.58398	0.612373	0.598216	0.599742	0.717171	0.695614	0.704241	0.706684	0.548722	0.551151	0.577596	0.559305	0.708314	0.719422	0.736385	0.699816	0.561644	0.561338	0.56292	0.559899	0.735639	0.738135	0.753532	0.715635	0.565913	0.579864	0.619273	0.625491	0.699065	0.700497	0.719849	0.700032	0.836391	0.840819	0.824264	0.827356	0.726134	0.718649	0.720915	0.704979	0.83382	0.819516	0.842952	0.828615	0.721227
261	0.712985	0.713097	0.705759	0.690989	0.580653	0.61034	0.593606	0.600896	0.719129	0.700056	0.713623	0.705719	0.561039	0.549658	0.570235	0.562628	0.706384	0.708537	0.73922	0.70516	0.560301	0.55845	0.563796	0.559809	0.73751	0.729063	0.755434	0.710442	0.566741	0.571897	0.623806	0.623005	0.701565	0.703333	0.720696	0.700955	0.828235	0.840538	0.821867	0.828089	0.719374	0.714673	0.715191	0.712094	0.837061	0.821815	0.839106	0.833513	0.71295
262	0.715605	0.707375	0.706427	0.701503	0.584609	0.61247	0.599434	0.603822	0.716428	0.699729	0.702484	0.712332	0.550671	0.546469	0.57011	0.55369	0.704731	0.71818	0.736738	0.703735	0.560383	0.5605	0.574025	0.557653	0.733997	0.727281	0.757722	0.715743	0.562597	0.572724	0.618861	0.62243	0.701506	0.705927	0.728661	0.707418	0.833206	0.84635	0.825735	0.830511	0.724653	0.718538	0.711768	0.708317	0.830332	0.825053	0.845406	0.829338	0.714061
263	0.715868	0.709596	0.702579	0.690676	0.581059	0.611192	0.590998	0.598189	0.709324	0.690143	0.705659	0.706532	0.558301	0.548647	0.568476	0.557362	0.699435	0.715551	0.734611	0.702616	0.561033	0.561589	0.573053	0.560723	0.728161	0.729063	0.758047	0.707737	0.562206	0.575718	0.618585	0.627118	0.703596	0.696819	0.719368	0.704773	0.826282	0.847027	0.824318	0.819863	0.720148	0.712515	0.717375	0.708262	0.823066	0.825004	0.845246	0.831967	0.718632
264	0.70942	0.705982	0.701404	0.682617	0.583755	0.606979	0.593606	0.594462	0.710809	0.6928	0.707123	0.703736	0.54839	0.552442	0.564754	0.55939	0.697007	0.715964	0.735878	0.702412	0.558023	0.566065	0.56136	0.554633	0.732241	0.730794	0.757883	0.710001	0.569139	0.570698	0.623394	0.625636	0.701912	0.699955	0.717737	0.698311	0.826394	0.844093	0.828456	0.818851	0.710624	0.700871	0.712357	0.705141	0.829991	0.818953	0.845675	0.834544	0.722092
265	0.705698	0.704872	0.705033	0.697724	0.579529	0.610387	0.59391	0.602005	0.714466	0.696048	0.69618	0.698037	0.5498	0.546993	0.57604	0.555849	0.704621	0.712148	0.740133	0.706078	0.561927	0.560668	0.561993	0.562005	0.726915	0.729745	0.760988	0.698958	0.566392	0.568948	0.620188	0.625395	0.699065	0.70116	0.710555	0.705265	0.830803	0.839466	0.82693	0.828089	0.716992	0.700247	0.722449	0.705034	0.828025	0.826505	0.848235	0.836244	0.709303
266	0.709523	0.708986	0.703804	0.689603	0.580205	0.61015	0.596257	0.600229	0.715156	0.698649	0.701752	0.706075	0.551211	0.544694	0.567289	0.557792	0.702414	0.713229	0.739524	0.708421	0.557781	0.563847	0.560533	0.556004	0.741304	0.72686	0.751516	0.708345	0.562336	0.574107	0.620416	0.617789	0.710046	0.703574	0.713574	0.699601	0.831084	0.838281	0.834666	0.822116	0.71635	0.703826	0.70604	0.701258	0.836669	0.828429	0.839855	0.841296	0.724382
267	0.709313	0.713376	0.70174	0.690424	0.585104	0.616773	0.600606	0.601871	0.706036	0.697999	0.706245	0.707906	0.552	0.549173	0.573056	0.555719	0.709195	0.715551	0.739726	0.697982	0.562579	0.558156	0.56969	0.566771	0.724763	0.727858	0.757611	0.710608	0.563861	0.577145	0.627743	0.624965	0.700983	0.701706	0.723472	0.700093	0.835663	0.835403	0.824209	0.828147	0.716029	0.706608	0.719498	0.699067	0.825078	0.821722	0.847704	0.836865	0.723454
268	0.70444	0.707428	0.697107	0.6908	0.579666	0.605039	0.593564	0.59597	0.711499	0.701842	0.699798	0.699819	0.545611	0.54659	0.573138	0.55287	0.706384	0.714054	0.731316	0.699458	0.559652	0.554684	0.557659	0.556004	0.726351	0.731109	0.751409	0.704812	0.560111	0.576778	0.623163	0.616258	0.698193	0.696698	0.717073	0.695045	0.829352	0.829534	0.827531	0.818173	0.709977	0.709903	0.710408	0.704813	0.823018	0.820641	0.834569	0.836192	0.724382
269	0.709996	0.711708	0.695991	0.690172	0.580745	0.612753	0.590867	0.596458	0.708901	0.697132	0.699063	0.707806	0.550838	0.542029	0.563323	0.550927	0.697615	0.710651	0.737549	0.703636	0.56026	0.561252	0.562872	0.554951	0.735468	0.727858	0.751191	0.715964	0.55815	0.579634	0.621515	0.621425	0.694127	0.688734	0.719065	0.697388	0.825331	0.830603	0.825735	0.809723	0.718218	0.710188	0.71637	0.704433	0.819236	0.81764	0.835209	0.82918	0.705715
270	0.709523	0.714377	0.697053	0.698731	0.588158	0.61067	0.596388	0.601916	0.701373	0.692256	0.700091	0.710705	0.552164	0.547436	0.570765	0.556887	0.705225	0.711681	0.7375	0.706637	0.558958	0.569078	0.557513	0.552708	0.731163	0.724029	0.764253	0.698683	0.562424	0.575764	0.61735	0.613772	0.695115	0.704176	0.710798	0.705511	0.829297	0.83495	0.83401	0.823527	0.719699	0.712631	0.710763	0.702353	0.831513	0.830913	0.836333	0.833923	0.721168
271	0.709576	0.703038	0.702352	0.688976	0.578497	0.611568	0.590737	0.594682	0.706992	0.69388	0.688562	0.709993	0.550629	0.54445	0.565981	0.55231	0.698276	0.710911	0.735068	0.698595	0.560097	0.561589	0.562675	0.550142	0.730428	0.72277	0.750427	0.704591	0.558629	0.571067	0.621791	0.624202	0.70319	0.700738	0.715626	0.690861	0.824661	0.841271	0.818764	0.823077	0.719313	0.698883	0.715958	0.697647	0.826601	0.826084	0.834569	0.836143	0.720612
272	0.710415	0.698649	0.702411	0.692438	0.578856	0.603196	0.595823	0.599429	0.712611	0.691338	0.695741	0.697632	0.547769	0.547398	0.570765	0.549718	0.697946	0.706317	0.731064	0.69452	0.558796	0.558031	0.563796	0.555775	0.730824	0.72314	0.760224	0.706081	0.563688	0.570192	0.618082	0.625445	0.700865	0.703152	0.70935	0.694985	0.825778	0.838056	0.822901	0.816373	0.715709	0.698089	0.713064	0.701313	0.830481	0.832038	0.840495	0.834646	0.708497
273	0.718175	0.70526	0.701069	0.6925	0.577329	0.613841	0.595693	0.598011	0.707998	0.695508	0.701848	0.702923	0.551916	0.547436	0.566309	0.553041	0.697946	0.699457	0.730151	0.706739	0.559448	0.559662	0.564526	0.560173	0.732862	0.728591	0.753475	0.706414	0.56216	0.577653	0.616571	0.620374	0.696451	0.700437	0.722808	0.705511	0.836895	0.838112	0.825895	0.821049	0.714997	0.708369	0.714953	0.700435	0.841825	0.822517	0.836278	0.832998	0.719065
274	0.707216	0.704318	0.699059	0.698669	0.581599	0.608304	0.59026	0.596812	0.708527	0.695724	0.69452	0.697632	0.548349	0.544007	0.568107	0.559691	0.698223	0.704152	0.733443	0.699257	0.558147	0.557569	0.558634	0.555318	0.72975	0.720727	0.749938	0.707629	0.55741	0.571252	0.612864	0.623243	0.701795	0.690365	0.718763	0.695662	0.828793	0.835911	0.814626	0.823188	0.716157	0.705869	0.708579	0.694471	0.82724	0.821017	0.836223	0.830056	0.711402
275	0.718175	0.709762	0.702185	0.697724	0.583529	0.608543	0.591736	0.60116	0.706779	0.697672	0.696084	0.698649	0.55623	0.54659	0.564754	0.552351	0.693094	0.71684	0.731011	0.691925	0.554892	0.555939	0.565695	0.552891	0.72125	0.735772	0.755816	0.705307	0.561681	0.567291	0.621699	0.625828	0.699936	0.706108	0.717857	0.703479	0.84449	0.835234	0.821976	0.823582	0.714808	0.708993	0.714129	0.706237	0.833035	0.829881	0.846581	0.837429	0.717275
276	0.710991	0.70943	0.707433	0.698165	0.582945	0.611854	0.590084	0.599075	0.711552	0.699296	0.701652	0.707041	0.555027	0.553694	0.571256	0.561419	0.703736	0.714106	0.734257	0.704857	0.561074	0.563513	0.562187	0.560952	0.734618	0.72555	0.749231	0.716517	0.566695	0.577699	0.620508	0.630036	0.6986	0.708943	0.720032	0.700093	0.838066	0.833934	0.826984	0.829444	0.719506	0.716322	0.715958	0.704762	0.832149	0.824771	0.840975	0.831448	0.718942
277	0.702236	0.706927	0.700791	0.690486	0.583666	0.612373	0.594259	0.599474	0.70471	0.690577	0.698037	0.700123	0.549468	0.547962	0.567985	0.554985	0.698554	0.702863	0.734508	0.694622	0.55591	0.5551	0.560336	0.556875	0.728504	0.722142	0.757611	0.709227	0.557322	0.571664	0.614648	0.618985	0.696217	0.703514	0.713693	0.693509	0.837508	0.833765	0.821922	0.828203	0.713327	0.709448	0.713241	0.704267	0.830383	0.82111	0.845352	0.836349	0.715914
278	0.705645	0.698148	0.700846	0.683813	0.576341	0.611804	0.594867	0.601027	0.710173	0.695181	0.707466	0.697071	0.553576	0.546187	0.568229	0.549848	0.696954	0.712817	0.73167	0.701545	0.556111	0.559034	0.55878	0.550645	0.726805	0.732053	0.750862	0.703319	0.566129	0.570558	0.616986	0.619656	0.698775	0.70116	0.713633	0.688708	0.834381	0.830603	0.812445	0.816877	0.709591	0.710643	0.712119	0.698683	0.830285	0.822003	0.845086	0.827995	0.718077
279	0.70664	0.707206	0.706036	0.686962	0.585463	0.604377	0.594217	0.599697	0.71012	0.6928	0.699063	0.700732	0.552746	0.542837	0.572239	0.549674	0.701696	0.704718	0.731974	0.700986	0.556763	0.563011	0.561848	0.560448	0.728843	0.714645	0.753475	0.704313	0.560593	0.574289	0.614648	0.619799	0.700807	0.692534	0.715685	0.694618	0.828346	0.835855	0.824697	0.827415	0.707855	0.717116	0.706395	0.708428	0.829304	0.830117	0.838892	0.833874	0.709116
280	0.694793	0.708094	0.697775	0.684507	0.579351	0.613368	0.594651	0.60307	0.698562	0.692583	0.699602	0.70394	0.55291	0.548406	0.567127	0.557447	0.698717	0.707814	0.726859	0.687546	0.551395	0.558741	0.561896	0.555547	0.727597	0.724661	0.748361	0.710279	0.565128	0.574059	0.618905	0.620228	0.693951	0.701766	0.711041	0.699726	0.835051	0.838677	0.826278	0.819359	0.696656	0.712007	0.713596	0.7035	0.830776	0.829461	0.848184	0.828356	0.713196
281	0.707795	0.700814	0.695824	0.685072	0.581552	0.605941	0.59152	0.600363	0.712398	0.686734	0.703705	0.704701	0.552704	0.543078	0.566757	0.560514	0.69287	0.71354	0.72848	0.694217	0.558471	0.563011	0.557998	0.552569	0.72125	0.730899	0.756198	0.701167	0.558586	0.568257	0.614512	0.621283	0.693775	0.689036	0.702109	0.691844	0.831812	0.834894	0.823338	0.823976	0.709657	0.711039	0.706985	0.699288	0.829006	0.824959	0.843698	0.831346	0.713319
282	0.708791	0.703705	0.704752	0.684127	0.577373	0.603242	0.596476	0.593174	0.706885	0.693068	0.699259	0.700071	0.549262	0.549779	0.565571	0.554079	0.691878	0.699405	0.727719	0.698899	0.551068	0.556523	0.556147	0.553715	0.730313	0.726965	0.748196	0.707629	0.560069	0.571618	0.614695	0.622671	0.699819	0.698204	0.714719	0.691909	0.832425	0.837492	0.828073	0.825047	0.716478	0.704678	0.706633	0.702681	0.839761	0.829412	0.842898	0.831192	0.712886
283	0.708791	0.706984	0.698446	0.690676	0.586631	0.609631	0.596695	0.600851	0.707308	0.695614	0.694277	0.704293	0.551044	0.550546	0.574202	0.559476	0.69254	0.70673	0.733698	0.703991	0.554485	0.56188	0.567206	0.555732	0.72839	0.72015	0.751027	0.704425	0.554836	0.569408	0.618449	0.615541	0.70017	0.696096	0.706937	0.696525	0.833988	0.840594	0.830255	0.818626	0.722016	0.704736	0.711235	0.705746	0.829744	0.816845	0.847649	0.832482	0.710168
284	0.703861	0.70026	0.698559	0.684758	0.574319	0.61247	0.592781	0.593971	0.704181	0.697888	0.697402	0.708771	0.553492	0.546105	0.568557	0.557017	0.695024	0.702812	0.731521	0.702309	0.552086	0.5605	0.560336	0.55564	0.720401	0.722037	0.744767	0.704313	0.561072	0.576269	0.615199	0.625828	0.690931	0.696999	0.716711	0.699234	0.822928	0.835006	0.830688	0.821553	0.713067	0.704108	0.709051	0.702515	0.826503	0.819704	0.844232	0.837019	0.708005
285	0.707689	0.703595	0.693868	0.686331	0.578901	0.603715	0.591912	0.59832	0.704447	0.691172	0.697598	0.690559	0.547023	0.540051	0.566717	0.551706	0.69265	0.705236	0.72853	0.697371	0.553428	0.553846	0.552349	0.553348	0.717399	0.715117	0.737258	0.698075	0.557889	0.571618	0.612864	0.620995	0.706733	0.688252	0.720636	0.696646	0.825331	0.838449	0.823175	0.81575	0.707147	0.702748	0.704567	0.69792	0.817321	0.826599	0.835529	0.822221	0.705283
286	0.702133	0.692754	0.695488	0.684255	0.577599	0.606696	0.588563	0.599962	0.700897	0.693395	0.697795	0.699871	0.54076	0.541746	0.566391	0.55313	0.695355	0.709673	0.724983	0.695843	0.55241	0.555562	0.559216	0.55816	0.721704	0.722353	0.753803	0.700285	0.553442	0.562961	0.611765	0.612959	0.690873	0.696578	0.707358	0.693941	0.821476	0.836927	0.825407	0.832201	0.705086	0.703087	0.70604	0.703884	0.827978	0.819564	0.847169	0.827171	0.710414
287	0.70685	0.708041	0.705759	0.680351	0.583171	0.6084	0.596172	0.601827	0.696497	0.693395	0.697745	0.700988	0.551707	0.550264	0.571134	0.557707	0.691271	0.706836	0.730048	0.702463	0.560018	0.560582	0.566816	0.556693	0.726576	0.717635	0.756687	0.70321	0.56735	0.570928	0.620784	0.622671	0.702436	0.695068	0.717618	0.697142	0.839518	0.846126	0.835645	0.825386	0.707468	0.707005	0.710113	0.695073	0.831462	0.813232	0.842793	0.833615	0.71641
288	0.700978	0.703818	0.697888	0.679093	0.586225	0.611664	0.593825	0.598677	0.70063	0.692366	0.696477	0.695597	0.554612	0.545097	0.565449	0.551617	0.689671	0.707453	0.734154	0.698797	0.55534	0.567196	0.560679	0.55564	0.724027	0.726181	0.751027	0.703431	0.560244	0.573414	0.616251	0.617263	0.699295	0.694285	0.718159	0.696214	0.830861	0.842004	0.815715	0.814119	0.707534	0.705641	0.709112	0.693649	0.831266	0.819141	0.835155	0.836914	0.71993
289	0.698778	0.697648	0.70414	0.6869	0.578945	0.603102	0.591563	0.599209	0.701426	0.693123	0.698527	0.700836	0.549011	0.544168	0.564018	0.553	0.699378	0.709311	0.721284	0.699155	0.554322	0.555143	0.556393	0.551973	0.717966	0.72146	0.747272	0.704425	0.560329	0.575855	0.624309	0.616833	0.692556	0.693803	0.707239	0.701141	0.831812	0.838621	0.8241	0.823188	0.714482	0.697238	0.71023	0.693649	0.8295	0.819002	0.833555	0.829646	0.709672
290	0.702393	0.70026	0.700678	0.680224	0.576925	0.605229	0.592738	0.594638	0.698192	0.694802	0.693348	0.702971	0.546399	0.544248	0.565571	0.556153	0.694747	0.704926	0.718445	0.694878	0.553304	0.550163	0.550595	0.556371	0.723349	0.717475	0.749938	0.69813	0.559459	0.568487	0.617625	0.615971	0.690931	0.700979	0.701866	0.69357	0.837061	0.835627	0.826114	0.825835	0.700581	0.700359	0.704211	0.695401	0.821888	0.823455	0.839586	0.836297	0.704727
291	0.702289	0.703483	0.694875	0.687465	0.580745	0.612373	0.586127	0.600363	0.706566	0.690143	0.696963	0.693919	0.546026	0.54433	0.567862	0.558871	0.697064	0.704514	0.731266	0.691365	0.55668	0.559915	0.55678	0.554633	0.731053	0.722563	0.751897	0.711936	0.562512	0.572403	0.623897	0.617072	0.688955	0.699775	0.704761	0.691784	0.831924	0.841723	0.827694	0.824204	0.705732	0.698544	0.714719	0.702681	0.836473	0.820172	0.844232	0.821088	0.714184
292	0.701397	0.69659	0.69493	0.676386	0.578227	0.601871	0.590564	0.595527	0.708794	0.689442	0.69877	0.698089	0.551044	0.543401	0.572033	0.550582	0.690667	0.697704	0.737043	0.691771	0.557046	0.55577	0.561603	0.549638	0.72346	0.718314	0.745313	0.705362	0.555097	0.567842	0.612589	0.617313	0.687502	0.69567	0.70941	0.700339	0.825331	0.835515	0.821867	0.822286	0.706374	0.701723	0.696183	0.697699	0.834409	0.817126	0.838681	0.825986	0.70337
293	0.706274	0.702372	0.704027	0.682555	0.581237	0.61053	0.600521	0.596678	0.704127	0.680885	0.695402	0.703276	0.545737	0.549576	0.568639	0.552741	0.680572	0.695692	0.726604	0.685002	0.554322	0.553846	0.556099	0.551609	0.728104	0.716586	0.751027	0.710279	0.560069	0.56416	0.620967	0.613485	0.695928	0.700558	0.708022	0.695908	0.821923	0.832637	0.822683	0.828033	0.708176	0.704508	0.716014	0.70142	0.833918	0.829319	0.837132	0.827788	0.716656
294	0.707426	0.699093	0.692249	0.686772	0.575351	0.611428	0.586999	0.600896	0.706143	0.683754	0.695205	0.690711	0.549719	0.551231	0.569375	0.551187	0.696954	0.698376	0.725641	0.691314	0.557536	0.555477	0.553227	0.551424	0.717174	0.71994	0.75179	0.704092	0.558586	0.569408	0.615291	0.616212	0.697029	0.7011	0.70778	0.694554	0.830414	0.830323	0.822249	0.828258	0.714548	0.704335	0.703089	0.695017	0.834656	0.824581	0.837347	0.829853	0.709672
295	0.702289	0.698201	0.698559	0.682493	0.582675	0.611854	0.599607	0.593439	0.706516	0.682836	0.693348	0.701241	0.553325	0.542716	0.563814	0.55464	0.69105	0.706266	0.723362	0.702108	0.558064	0.557318	0.559267	0.551563	0.733091	0.722404	0.752226	0.704646	0.555009	0.571434	0.60989	0.612672	0.690638	0.703453	0.710015	0.696339	0.827676	0.838789	0.827312	0.819922	0.716091	0.699337	0.707574	0.695674	0.829304	0.812482	0.840709	0.825986	0.702505
296	0.702289	0.704484	0.70012	0.689541	0.581059	0.610293	0.597475	0.592243	0.700417	0.691933	0.694962	0.695545	0.551292	0.547719	0.570805	0.551706	0.693478	0.707968	0.737854	0.689125	0.555582	0.55351	0.557562	0.55454	0.720572	0.719312	0.751462	0.702711	0.55911	0.571343	0.618953	0.616212	0.695521	0.692413	0.707477	0.690183	0.835162	0.841439	0.827148	0.828427	0.709591	0.696498	0.713952	0.706237	0.834507	0.821628	0.841989	0.836143	0.709918
297	0.700192	0.703095	0.701182	0.682555	0.582228	0.605798	0.591086	0.602314	0.697449	0.681697	0.69457	0.699563	0.551292	0.547236	0.56594	0.557836	0.694914	0.697602	0.725641	0.689889	0.552248	0.55577	0.557316	0.553762	0.721989	0.723768	0.750374	0.705474	0.55815	0.569917	0.613824	0.611333	0.692674	0.69718	0.700299	0.691598	0.837061	0.847311	0.824752	0.828541	0.705925	0.69985	0.700671	0.698683	0.829006	0.8311	0.844607	0.830263	0.713874
298	0.705698	0.69359	0.693927	0.679283	0.579081	0.607927	0.592999	0.594816	0.703545	0.686462	0.692177	0.687558	0.548265	0.542916	0.569703	0.553086	0.691768	0.702089	0.728834	0.68495	0.557211	0.556232	0.560385	0.550645	0.721932	0.720411	0.753257	0.70227	0.552611	0.570652	0.619548	0.62047	0.680587	0.697301	0.706451	0.691909	0.84097	0.840819	0.827312	0.826793	0.702963	0.695588	0.716664	0.701147	0.827436	0.828804	0.844712	0.820005	0.708747
299	0.702656	0.70276	0.68293	0.678086	0.578542	0.604284	0.589173	0.590777	0.699411	0.686572	0.686412	0.688676	0.548516	0.54336	0.563445	0.553776	0.691878	0.701366	0.72007	0.692842	0.554119	0.553384	0.558437	0.556829	0.719326	0.715588	0.747925	0.698296	0.561027	0.563975	0.612636	0.613868	0.690814	0.696036	0.716047	0.686982	0.831978	0.823719	0.826332	0.822061	0.706567	0.702008	0.694415	0.692719	0.832102	0.822517	0.839961	0.827325	0.706211
300	0.693847	0.695092	0.691972	0.68199	0.581866	0.608021	0.592999	0.601027	0.699728	0.68094	0.687145	0.694272	0.544408	0.543281	0.562587	0.548854	0.686199	0.698273	0.720979	0.684746	0.554485	0.55414	0.555078	0.548721	0.717231	0.718158	0.745041	0.697189	0.553135	0.566371	0.613688	0.617072	0.685525	0.693983	0.701564	0.694001	0.831531	0.838225	0.829111	0.822625	0.704958	0.696498	0.702439	0.695239	0.831709	0.817314	0.844552	0.830007	0.70281
[truncated: 47 more columns]

## Sheet: Fig.1G-I (Fmax_F0)
0 mM Iso. RyR1(-)	0.31 mM Iso. RyR1(-)	0.63 mM Iso. RyR1(-)	1.25 mM Iso. RyR1(-)	0 mM Iso. RyR1(+)	0.31 mM Iso. RyR1(+)	0.63 mM Iso. RyR1(+)	1.25 mM Iso. RyR1(+)	0 mM Iso. RyR2(-)	0.31 mM Iso. RyR2(-)	0.63 mM Iso. RyR2(-)	1.25 mM Iso. RyR2(-)	0 mM Iso. RyR2(+)	0.31 mM Iso. RyR2(+)	0.63 mM Iso. RyR2(+)	1.25 mM Iso. RyR2(+)	0 mM Iso. RyR3(-)	0.31 mM Iso. RyR3(-)	0.63 mM Iso. RyR3(-)	1.25 mM Iso. RyR3(-)	0 mM Iso. RyR3(+)	0.31 mM Iso. RyR3(+)	0.63 mM Iso. RyR3(+)	1.25 mM Iso. RyR3(+)
0.932977	0.948827	0.986617	1.10716	0.787856	3.52588	4.40652	4.66922	0.924736	0.916075	0.923444	0.925795	0.9914	0.997628	0.966963	0.970824	0.918573	0.925316	0.931682	0.935126	0.789505	0.809454	0.792271	0.823134
0.934197	0.96601	1.03278	1.13277	0.807569	3.48195	4.35824	4.74281	0.925268	0.931713	0.918789	0.942256	0.997317	0.999238	0.968058	0.962905	0.917462	0.919012	0.920454	0.926304	0.783567	0.807041	0.816252	0.830417
0.933491	0.937601	1.00204	1.08693	0.792683	3.69492	4.14446	5.06414	0.921348	0.919295	0.933396	0.928994	0.990296	1.00338	0.971175	0.962932	0.921074	0.912019	0.937416	0.943633	0.790049	0.802574	0.812566	0.842367
0.929249	0.967394	1.02321	1.05423	0.797327	3.57004	4.24699	5.06446	0.918734	0.922628	0.920775	0.936572	0.984321	1.00272	0.957825	0.962433	0.919464	0.926404	0.927591	0.93516	0.776736	0.814256	0.823175	0.841935

## Sheet: Fig.1J-L (time course)
0	0 mM Sevo. RyR1(-)	0 mM Sevo. RyR1(-)	0 mM Sevo. RyR1(-)	0 mM Sevo. RyR1(-)	0 mM Sevo. RyR1(+)	0 mM Sevo. RyR1(+)	0 mM Sevo. RyR1(+)	0 mM Sevo. RyR1(+)	0.31 mM Sevo. RyR1(-)	0.31 mM Sevo. RyR1(-)	0.31 mM Sevo. RyR1(-)	0.31 mM Sevo. RyR1(-)	0.31 mM Sevo. RyR1(+)	0.31 mM Sevo. RyR1(+)	0.31 mM Sevo. RyR1(+)	0.31 mM Sevo. RyR1(+)	0.63 mM Sevo. RyR1(-)	0.63 mM Sevo. RyR1(-)	0.63 mM Sevo. RyR1(-)	0.63 mM Sevo. RyR1(-)	0.63 mM Sevo. RyR1(+)	0.63 mM Sevo. RyR1(+)	0.63 mM Sevo. RyR1(+)	0.63 mM Sevo. RyR1(+)	1.25 mM Sevo. RyR1(-)	1.25 mM Sevo. RyR1(-)	1.25 mM Sevo. RyR1(-)	1.25 mM Sevo. RyR1(-)	1.25 mM Sevo. RyR1(+)	1.25 mM Sevo. RyR1(+)	1.25 mM Sevo. RyR1(+)	1.25 mM Sevo. RyR1(+)	0 mM Sevo. RyR2(-)	0 mM Sevo. RyR2(-)	0 mM Sevo. RyR2(-)	0 mM Sevo. RyR2(-)	0 mM Sevo. RyR2(+)	0 mM Sevo. RyR2(+)	0 mM Sevo. RyR2(+)	0 mM Sevo. RyR2(+)	0.31 mM Sevo. RyR2(-)	0.31 mM Sevo. RyR2(-)	0.31 mM Sevo. RyR2(-)	0.31 mM Sevo. RyR2(-)	0.31 mM Sevo. RyR2(+)	0.31 mM Sevo. RyR2(+)	0.31 mM Sevo. RyR2(+)	0.31 mM Sevo. RyR2(+)	0.63 mM Sevo. RyR2(-)
1	1.07086	1.06042	1.06283	1.05822	1.2398	1.21204	1.27176	1.25247	1.0587	1.06055	1.06031	1.06975	1.24855	1.24524	1.2186	1.23243	1.0563	1.0574	1.05662	1.05905	1.20702	1.17395	1.20751	1.19837	1.05077	1.06427	1.04265	1.056	1.17549	1.16311	1.17891	1.15719	1.05672	1.07555	1.07304	1.07056	1.14488	1.15268	1.15999	1.13679	1.0766	1.07061	1.06583	1.05606	1.16877	1.15336	1.15346	1.1599	1.06204
2	1.06466	1.05353	1.05343	1.05456	1.22179	1.18624	1.25267	1.22555	1.04459	1.06172	1.05201	1.06921	1.22951	1.22459	1.2098	1.21571	1.05873	1.0674	1.05217	1.05138	1.18541	1.17023	1.2001	1.19631	1.04917	1.06043	1.05074	1.06249	1.17371	1.14577	1.16863	1.16228	1.0572	1.04796	1.06775	1.06018	1.1349	1.13732	1.14201	1.11577	1.06655	1.06802	1.05353	1.06265	1.14894	1.13866	1.13265	1.14843	1.06321
3	1.05051	1.05373	1.04655	1.04388	1.2041	1.17505	1.23035	1.21216	1.04241	1.05376	1.04507	1.04691	1.21946	1.20759	1.18907	1.1975	1.04724	1.06009	1.05077	1.05608	1.1656	1.15977	1.17626	1.16388	1.04664	1.05722	1.04265	1.04448	1.15327	1.13628	1.14029	1.13801	1.05046	1.05327	1.05358	1.05664	1.11206	1.11619	1.11695	1.11058	1.06236	1.05189	1.05854	1.05711	1.13227	1.12283	1.12544	1.1195	1.052
4	1.04854	1.0449	1.05239	1.04997	1.17429	1.15515	1.20305	1.19022	1.04495	1.0475	1.04629	1.04871	1.18819	1.18735	1.16853	1.17603	1.04609	1.04948	1.04615	1.04708	1.15242	1.14892	1.16491	1.14415	1.04717	1.051	1.04103	1.03337	1.12895	1.12641	1.13015	1.13007	1.03615	1.0451	1.05447	1.04981	1.09781	1.10665	1.10606	1.08529	1.0611	1.05303	1.05158	1.05417	1.11795	1.12023	1.11129	1.10518	1.05103
5	1.0473	1.04248	1.03881	1.04284	1.15717	1.13845	1.17357	1.17066	1.04066	1.0479	1.03364	1.04999	1.15957	1.17009	1.15044	1.16422	1.03767	1.05293	1.04532	1.0451	1.14398	1.13121	1.14407	1.13255	1.04557	1.04631	1.02035	1.03199	1.12438	1.10912	1.12281	1.11311	1.03574	1.04293	1.04161	1.04285	1.0716	1.07771	1.08969	1.06703	1.05126	1.04566	1.04078	1.04582	1.0969	1.09057	1.09048	1.08747	1.05188
6	1.04314	1.04021	1.03673	1.0336	1.13926	1.13062	1.15767	1.14951	1.04169	1.03772	1.04617	1.04217	1.14727	1.14441	1.13244	1.13784	1.03984	1.0408	1.03039	1.04312	1.11953	1.11747	1.12391	1.11548	1.04137	1.04995	1.03484	1.02891	1.10783	1.10159	1.10553	1.09947	1.03003	1.03127	1.04167	1.03716	1.06439	1.0731	1.0766	1.06	1.0535	1.04654	1.04384	1.03875	1.07557	1.07983	1.08054	1.07811	1.03988
7	1.04635	1.02743	1.02954	1.03087	1.11379	1.10807	1.13312	1.12214	1.0389	1.03237	1.02798	1.0379	1.12853	1.12392	1.11112	1.11674	1.03728	1.03618	1.03253	1.02851	1.10431	1.09276	1.11059	1.09113	1.03191	1.03521	1.01838	1.0165	1.08188	1.08876	1.08916	1.08491	1.02583	1.02575	1.03584	1.03842	1.06144	1.06649	1.05776	1.06138	1.0454	1.03785	1.03538	1.03159	1.06587	1.06622	1.06044	1.05448	1.03414
8	1.0252	1.03144	1.03384	1.03273	1.09649	1.08503	1.11642	1.10172	1.02933	1.0355	1.023	1.02588	1.10482	1.0988	1.0876	1.09884	1.02937	1.04239	1.0313	1.02695	1.08896	1.08431	1.09038	1.08686	1.03091	1.03143	1.02337	1.01836	1.07994	1.07371	1.08077	1.0675	1.02267	1.02351	1.03107	1.02286	1.04533	1.0472	1.05572	1.04029	1.03695	1.02934	1.04111	1.03811	1.06365	1.05716	1.05516	1.04648	1.03454
9	1.03067	1.02081	1.02837	1.02867	1.08309	1.06997	1.08042	1.07898	1.02849	1.01274	1.02325	1.03249	1.07957	1.08663	1.07631	1.07972	1.02369	1.0326	1.02701	1.02216	1.08062	1.07172	1.06768	1.06788	1.02125	1.02472	1.02148	1.02306	1.0658	1.06567	1.06936	1.0559	1.02789	1.0217	1.03464	1.02476	1.03656	1.03152	1.04097	1.03996	1.0292	1.02481	1.02914	1.02584	1.04524	1.04475	1.03131	1.03854	1.02287
10	1.01601	1.00863	1.01861	1.01416	1.06513	1.05134	1.07078	1.05366	1.03067	1.02591	1.02017	1.02254	1.05799	1.0513	1.06224	1.06103	1.01986	1.01834	1.01645	1.01225	1.0482	1.0484	1.05239	1.05006	1.02311	1.02731	1.01269	1.02079	1.03854	1.04677	1.0367	1.04705	1.01455	1.01409	1.01738	1.02546	1.01588	1.01784	1.03083	1.00955	1.02236	1.01737	1.02341	1.02002	1.02706	1.02983	1.02101	1.02726	1.02567
11	1.01324	1.00949	1.01842	1.01404	1.03471	1.03128	1.04474	1.05028	1.01971	1.02735	1.01157	1.015	1.03322	1.03404	1.0435	1.03876	1.01916	1.02558	1.01398	1.01737	1.03782	1.03567	1.04658	1.0349	1.01585	1.02283	1.00734	1.02599	1.03633	1.03349	1.04089	1.03689	1.01806	1.01723	1.01643	1.01768	1.01293	1.00887	1.01086	0.996606	1.01126	1.01019	1.01099	1.0081	1.01105	1.01395	1.01208	1.01579	1.01889
12	1.01448	1.01217	1.02063	1.0163	1.02938	1.02543	1.02534	1.02476	1.00373	1.01417	1.01249	1.02174	1.01909	1.02921	1.02779	1.02412	1.01942	1.01738	1.00103	1.00928	1.03246	1.02259	1.02818	1.02019	1.01032	1.00258	0.998823	1.00019	1.01905	1.02858	1.0055	1.02194	1.01613	1.01024	1.00917	1.02008	0.990693	1.0008	1.00893	0.992666	1.0181	1.00464	1.00461	0.9992	1.00403	1.00495	1.00934	1.01059	1.01974
13	1.00908	1.00053	0.995326	1.00533	1.00096	1.00559	1.00795	0.996713	1.01123	1.00902	1.00001	1.00685	1.0085	1.00024	0.999604	1.00505	0.998035	1.00594	1.00474	1.004	1.00426	1.01043	1.00745	1.00066	0.996588	1.00313	1.01297	1.01601	0.997875	1.01124	0.996051	1.00766	1.00478	1.00431	1.00827	0.999332	0.986968	0.988061	0.98929	0.983076	1.00714	1.00969	1.00488	1.00691	0.986985	0.993881	0.997008	0.992837	1.00377
14	1.00018	1.00735	0.998276	0.994941	0.990781	0.98056	0.97678	0.981667	1.00367	1.00308	1.00426	1.00084	0.982433	0.978925	0.989312	0.983365	1.00774	1.00084	1.00227	1.0059	0.984212	0.989962	0.988433	0.990816	1.00079	0.997894	1.00276	0.989398	0.984059	1.0032	0.979961	0.99407	0.997557	0.997467	1.00411	0.999204	0.979873	0.98937	0.975393	0.98229	0.997155	0.994503	1.00663	0.998708	0.987693	0.976692	0.982952	0.988275	1.00136
15	0.98983	0.996978	0.988202	1.0058	0.971819	0.979238	0.964427	0.961648	0.99204	0.996366	1.00296	0.995894	0.967235	0.963774	0.978423	0.96718	0.997015	0.993059	1.00318	0.993932	0.976723	0.974693	0.971174	0.971084	0.998453	0.999921	0.998053	0.990779	0.982536	0.982905	0.978073	0.980712	0.995836	0.998931	0.986541	0.996739	0.976628	0.975846	0.976466	0.980908	0.995272	1.00294	0.992709	1.00376	0.965415	0.978808	0.977471	0.974694	0.993868
16	0.991141	0.979247	0.994162	1.00533	0.952135	0.954595	0.952234	0.946397	0.99549	0.99402	0.989071	0.996294	0.949441	0.948316	0.954809	0.950463	0.993058	0.991611	0.989975	1.00029	0.962267	0.969488	0.966923	0.96491	0.999121	0.99964	0.992918	0.991592	0.966408	0.971972	0.976675	0.967523	0.990194	0.989432	0.995529	0.986489	0.951139	0.973381	0.960688	0.96915	0.992689	0.992615	0.992451	0.989244	0.959104	0.964547	0.973259	0.972877	0.990545
17	0.975536	0.976836	0.985316	0.989194	0.925052	0.944893	0.931187	0.927836	0.995251	0.987498	0.994971	0.98561	0.937912	0.932547	0.938702	0.932301	0.996698	0.982033	0.989813	0.987249	0.940748	0.951424	0.942667	0.945479	0.987856	0.982452	0.98574	0.98859	0.939459	0.951277	0.951353	0.951363	0.979255	0.980914	0.984697	0.981874	0.947836	0.956134	0.944806	0.962912	0.986196	0.989021	0.988092	0.984542	0.951334	0.948711	0.960778	0.960669	0.979919
18	0.981004	0.988212	0.990659	0.979616	0.92783	0.934307	0.916076	0.912923	0.983382	0.980258	0.994297	0.974863	0.918875	0.920579	0.926024	0.917616	0.983295	0.98293	0.97422	0.985021	0.937811	0.937994	0.927172	0.933679	0.985857	0.981195	0.997278	0.985345	0.942874	0.951614	0.952191	0.948909	0.984139	0.986638	0.984756	0.98668	0.943505	0.9522	0.954088	0.965145	0.98152	0.982405	0.992709	0.978092	0.94027	0.945948	0.95271	0.956304	0.986569
19	0.985014	0.983662	0.974263	0.980199	0.909313	0.925435	0.894341	0.91478	0.975211	0.97732	0.988028	0.977865	0.90835	0.911539	0.918515	0.912166	0.986548	0.974937	0.986511	0.978829	0.924683	0.929553	0.91914	0.928259	0.987323	0.978119	0.994182	0.997595	0.946497	0.944584	0.938691	0.942459	0.981937	0.981124	0.977968	0.98042	0.95607	0.950155	0.943891	0.961401	0.981029	0.981649	0.979439	0.989173	0.942765	0.939875	0.944033	0.943603	0.976203
20	0.98188	0.972688	0.97647	0.976481	0.89758	0.911762	0.883792	0.888194	0.977935	0.979736	0.98065	0.983275	0.896051	0.897263	0.909418	0.898867	0.979272	0.974044	0.969853	0.971488	0.913449	0.922729	0.906855	0.918266	0.988721	0.973718	0.980956	0.99029	0.922067	0.930361	0.928129	0.928871	0.977122	0.973508	0.971836	0.972259	0.942365	0.94161	0.937667	0.95194	0.966718	0.97617	0.975604	0.970659	0.92854	0.931196	0.940277	0.935857	0.972097
21	0.969335	0.973626	0.968857	0.970967	0.8819	0.902281	0.87796	0.882759	0.977086	0.964863	0.965101	0.954363	0.880027	0.87872	0.898829	0.892082	0.960509	0.967222	0.967127	0.968104	0.895392	0.905798	0.900741	0.903555	0.962996	0.96065	0.983489	0.981041	0.91839	0.922443	0.914836	0.923273	0.980772	0.973229	0.955822	0.962643	0.942846	0.933169	0.936059	0.934335	0.959458	0.967789	0.958949	0.968977	0.930143	0.928269	0.929773	0.934726	0.96949
22	0.964158	0.971215	0.969041	0.970445	0.871276	0.887837	0.858609	0.867846	0.967219	0.968974	0.967618	0.968649	0.87512	0.875844	0.879091	0.877342	0.958342	0.972459	0.968366	0.966452	0.88814	0.901861	0.875863	0.897881	0.972329	0.957086	0.961258	0.968472	0.902419	0.904146	0.901196	0.902777	0.967562	0.971555	0.96594	0.964731	0.940381	0.930339	0.931336	0.945046	0.955268	0.96508	0.959211	0.964351	0.922655	0.920296	0.928352	0.928697	0.96102
23	0.953725	0.970545	0.970699	0.952796	0.867606	0.888058	0.844453	0.85843	0.963586	0.961407	0.963933	0.955294	0.854607	0.862028	0.872678	0.857578	0.967723	0.958473	0.960777	0.959436	0.889468	0.891495	0.869021	0.879003	0.957931	0.956109	0.980818	0.9636	0.898953	0.896841	0.901753	0.902604	0.962196	0.96485	0.962252	0.961823	0.929622	0.924676	0.92087	0.94511	0.947031	0.964136	0.948997	0.96505	0.921055	0.923064	0.921552	0.919871	0.963954
24	0.956865	0.962182	0.95344	0.956917	0.851257	0.86259	0.833482	0.850209	0.951478	0.950774	0.963012	0.948553	0.847568	0.847954	0.863333	0.852771	0.9593	0.949241	0.961105	0.947141	0.865673	0.876709	0.863684	0.878654	0.957133	0.951496	0.966466	0.968472	0.879359	0.894945	0.884477	0.892843	0.961988	0.962614	0.94302	0.959354	0.932685	0.92043	0.921678	0.938933	0.945076	0.944858	0.957846	0.959583	0.911071	0.91726	0.918556	0.912268	0.9545
25	0.937319	0.966801	0.938453	0.949664	0.841691	0.86259	0.819167	0.836092	0.95632	0.95619	0.958522	0.958101	0.836038	0.837272	0.854781	0.844972	0.946982	0.937322	0.959953	0.960675	0.867189	0.87251	0.870681	0.870418	0.942538	0.947931	0.964635	0.955977	0.88498	0.887192	0.884685	0.895069	0.960749	0.954026	0.947069	0.948413	0.92932	0.917024	0.915612	0.939066	0.946401	0.948259	0.950363	0.95103	0.908667	0.916826	0.918712	0.925116	0.956391
26	0.951391	0.955089	0.955343	0.951403	0.8378	0.851066	0.808721	0.824889	0.951839	0.950774	0.9466	0.943007	0.824688	0.831931	0.838324	0.836104	0.943857	0.940492	0.951454	0.95168	0.850319	0.86748	0.84347	0.861783	0.953269	0.941296	0.95915	0.960195	0.870689	0.875258	0.870415	0.872344	0.960545	0.948158	0.954688	0.946893	0.925715	0.921951	0.909496	0.923105	0.937816	0.946182	0.946982	0.947945	0.905559	0.911405	0.905059	0.89903	0.945309
27	0.945557	0.951005	0.941708	0.946818	0.818112	0.849301	0.801512	0.81773	0.952326	0.9346	0.947212	0.938737	0.823151	0.82135	0.827138	0.83648	0.957129	0.931328	0.948567	0.946893	0.842214	0.851208	0.83927	0.851942	0.943004	0.951215	0.963791	0.948757	0.867168	0.871352	0.858734	0.873602	0.95105	0.956746	0.933314	0.945061	0.919101	0.909107	0.903377	0.917323	0.929579	0.938242	0.938917	0.9518	0.900896	0.913356	0.895927	0.903052	0.927582
28	0.934328	0.944111	0.956141	0.948618	0.820336	0.836513	0.800186	0.816006	0.937977	0.935578	0.937258	0.933595	0.80689	0.814827	0.82351	0.825796	0.943984	0.940697	0.947829	0.949452	0.841169	0.85532	0.827403	0.847173	0.95227	0.939966	0.948807	0.950053	0.867694	0.861146	0.868178	0.867491	0.95043	0.94641	0.935162	0.93886	0.928537	0.909003	0.907188	0.926715	0.936491	0.941396	0.939437	0.93848	0.896519	0.894866	0.899579	0.895156	0.942966
29	0.945196	0.934276	0.938578	0.931958	0.819004	0.835299	0.787571	0.808447	0.935188	0.936622	0.936579	0.933459	0.804468	0.801987	0.810386	0.814258	0.932879	0.930641	0.951373	0.949778	0.828422	0.842108	0.827249	0.834922	0.936541	0.944232	0.952959	0.940969	0.852826	0.851497	0.853836	0.853277	0.946165	0.94236	0.935044	0.944428	0.916515	0.904652	0.900803	0.912725	0.925879	0.934276	0.936639	0.939671	0.90137	0.903597	0.894911	0.89751	0.934362
30	0.938338	0.941369	0.935937	0.940897	0.808325	0.834198	0.782057	0.805199	0.94506	0.93375	0.937995	0.934594	0.799736	0.803065	0.80805	0.808546	0.94947	0.934015	0.95154	0.93509	0.824629	0.843115	0.82595	0.839191	0.949867	0.935846	0.962947	0.949974	0.850726	0.858802	0.844111	0.86007	0.948094	0.951162	0.933314	0.936142	0.9292	0.911465	0.904235	0.936108	0.916941	0.9344	0.934686	0.935815	0.900896	0.903433	0.901051	0.896086	0.934429
31	0.923751	0.932068	0.933846	0.933061	0.79776	0.834749	0.768961	0.796783	0.942454	0.927882	0.938179	0.932591	0.790985	0.799007	0.805214	0.794605	0.934409	0.930914	0.939416	0.932945	0.828326	0.830209	0.812268	0.826788	0.938872	0.931372	0.951695	0.93367	0.845368	0.844635	0.840897	0.847165	0.949537	0.94767	0.932066	0.931017	0.913391	0.899461	0.910569	0.92317	0.906678	0.921362	0.919984	0.928803	0.891101	0.891179	0.88877	0.887113	0.932864
32	0.916824	0.929861	0.932433	0.934625	0.796314	0.817109	0.765939	0.778217	0.926652	0.918815	0.935474	0.910088	0.776915	0.787812	0.795619	0.802564	0.92669	0.918444	0.926958	0.924857	0.807188	0.820629	0.805636	0.828947	0.934474	0.925714	0.948807	0.945591	0.912981	0.828685	0.853628	0.847051	0.933645	0.93852	0.922301	0.928677	0.900349	0.891701	0.889853	0.912725	0.904867	0.921169	0.919792	0.919267	0.874807	0.889283	0.875782	0.886426	0.914353
33	0.917917	0.923969	0.92445	0.925919	0.788861	0.807295	0.758678	0.780474	0.929319	0.905575	0.912668	0.914762	0.793232	0.798288	0.80432	0.795991	0.922091	0.907149	0.931827	0.920567	0.842971	0.868747	0.845233	0.870117	0.934541	0.919146	0.950007	0.935449	1.12322	0.90744	0.93932	0.970265	0.937086	0.934679	0.925338	0.925768	0.892654	0.878857	0.893022	0.920212	0.901863	0.925327	0.91517	0.910431	0.821686	0.820036	0.825595	0.820619	0.920087
34	0.922584	0.936351	0.925923	0.929636	0.791088	0.811541	0.75857	0.778155	0.932225	0.912815	0.917157	0.914698	0.827114	0.842766	0.833056	0.835466	0.932303	0.90632	0.926958	0.9275	0.960372	0.993767	0.950496	0.973795	0.933739	0.944232	0.943179	0.935046	1.52732	1.21169	1.28021	1.30273	0.929172	0.925878	0.916883	0.926779	0.894759	0.892961	0.886368	0.916404	0.911917	0.930746	0.913804	0.915061	0.751895	0.736853	0.753791	0.747016	0.912332
35	0.930095	0.939964	0.922608	0.93219	0.7823	0.816116	0.760322	0.78087	0.923446	0.926577	0.92441	0.912359	0.87867	0.883754	0.878843	0.882736	0.925604	0.920097	0.92399	0.90992	1.12171	1.15518	1.11018	1.11894	0.935138	0.937171	0.954016	0.945511	2.09165	1.70408	1.82011	1.79677	0.944241	0.93447	0.916409	0.921974	0.912309	0.904076	0.899515	0.935189	0.911636	0.932635	0.909253	0.913937	0.700751	0.698246	0.688328	0.695528	0.904967
36	0.923534	0.925174	0.926047	0.92174	0.783525	0.808508	0.751943	0.778484	0.927261	0.9224	0.926316	0.911559	0.902673	0.919861	0.914092	0.920497	0.918073	0.918102	0.916978	0.926753	1.27257	1.29914	1.27069	1.28443	0.939136	0.947931	0.947543	0.955244	2.67189	2.3228	2.41674	2.36001	0.93901	0.936846	0.916409	0.932219	0.917899	0.906381	0.907296	0.951154	0.903818	0.930118	0.907692	0.909382	0.659969	0.662458	0.659099	0.661156	0.906076
37	0.913397	0.929593	0.917695	0.925686	0.785191	0.811099	0.759789	0.783985	0.928832	0.917837	0.923179	0.915566	0.951569	0.956739	0.958836	0.966859	0.922474	0.914586	0.91764	0.929064	1.45988	1.47459	1.44976	1.44655	0.928943	0.946674	0.949652	0.960843	3.17496	2.89812	2.97791	2.88026	0.944514	0.929718	0.919681	0.923995	0.933709	0.93511	0.937132	0.956671	0.892859	0.923755	0.915886	0.906995	0.644334	0.647437	0.643826	0.649828	0.900928
38	0.918718	0.939764	0.921684	0.928126	0.779188	0.805918	0.754594	0.781998	0.917694	0.924555	0.919678	0.908484	0.974806	0.981442	0.990107	0.984489	0.92101	0.91583	0.925719	0.931126	1.59785	1.60329	1.59825	1.59099	0.927208	0.949542	0.960488	0.95849	3.51234	3.34159	3.33524	3.26508	0.933094	0.941035	0.913192	0.934941	0.942063	0.933642	0.953176	0.972962	0.906054	0.919409	0.893706	0.911343	0.636044	0.644618	0.634893	0.635166	0.893759
39	0.924626	0.929322	0.929118	0.933118	0.779466	0.808342	0.74908	0.777555	0.922475	0.919271	0.919737	0.912695	1.00709	1.00882	1.00472	1.00537	0.918517	0.916103	0.912938	0.931049	1.72895	1.7399	1.74513	1.73564	0.935075	0.954992	0.960276	0.974959	3.75242	3.64679	3.6289	3.53805	0.933025	0.933071	0.912003	0.929058	0.964847	0.95954	0.967019	0.977954	0.905424	0.921169	0.910681	0.910431	0.635336	0.650907	0.636469	0.636393	0.897601
40	0.915147	0.937621	0.929423	0.925397	0.771734	0.810715	0.753483	0.782327	0.915453	0.924422	0.918694	0.916165	1.01525	1.01565	1.02058	1.02764	0.909967	0.921409	0.928445	0.926836	1.84318	1.82283	1.85641	1.82767	0.932874	0.958276	0.946556	0.962549	3.84861	3.81228	3.73831	3.66315	0.935435	0.936985	0.923314	0.916153	0.963885	0.971283	0.976089	0.988137	0.903746	0.916131	0.900926	0.904893	0.648428	0.661755	0.651794	0.65532	0.898907
41	0.922441	0.930396	0.930715	0.936718	0.774626	0.823007	0.75576	0.782132	0.926591	0.927227	0.920968	0.916165	1.02642	1.02382	1.01735	1.02925	0.922157	0.91741	0.929102	0.943178	1.92626	1.90717	1.93446	1.92567	0.941471	0.964771	0.965341	0.968955	3.90887	3.9105	3.82183	3.76129	0.940319	0.933494	0.91349	0.933482	0.986243	0.991415	0.981832	1.00081	0.900605	0.914178	0.901188	0.909519	0.667691	0.679105	0.673715	0.672776	0.894216
42	0.920107	0.936148	0.926782	0.932597	0.785749	0.820638	0.756027	0.781665	0.924838	0.932905	0.924779	0.909152	1.03636	1.03506	1.03728	1.03609	0.916156	0.924233	0.926301	0.94268	1.99072	1.96902	2.00007	1.97723	0.953135	0.974835	0.959501	0.97804	3.93414	3.95824	3.84793	3.80457	0.940319	0.948228	0.932722	0.932471	0.988228	1.0063	0.996321	1.01704	0.90612	0.914746	0.900992	0.91646	0.690436	0.71625	0.694924	0.699696	0.910248
43	0.930535	0.940567	0.930651	0.932072	0.781356	0.821572	0.7582	0.782327	0.916785	0.92925	0.915989	0.910892	1.03133	1.02849	1.0271	1.04217	0.927389	0.925061	0.936281	0.940369	2.01381	2.01202	2.04112	2.01318	0.945004	0.966517	0.962245	0.971798	3.88019	3.93872	3.83422	3.79024	0.945892	0.943829	0.921646	0.931585	0.990151	1.00484	1.00405	1.02216	0.901792	0.927409	0.897803	0.914008	0.719965	0.747701	0.726642	0.727943	0.895973
44	0.920033	0.937086	0.930836	0.946586	0.781188	0.825213	0.759896	0.787104	0.926591	0.930033	0.917342	0.909352	1.02944	1.02495	1.027	1.03908	0.92643	0.925681	0.93166	0.951183	2.0576	2.04137	2.06978	2.03176	0.946268	0.961347	0.971463	0.984696	3.865	3.92684	3.79287	3.7726	0.945065	0.948507	0.922003	0.931398	0.998749	1.01564	1.01446	1.02965	0.910659	0.924823	0.897674	0.909382	0.754247	0.778228	0.753687	0.755352	0.90223
45	0.931484	0.936619	0.936671	0.934511	0.781522	0.820858	0.757138	0.780803	0.927261	0.934339	0.913405	0.908284	1.02973	1.01442	1.01009	1.0184	0.930774	0.906047	0.917145	0.947385	2.04892	2.03521	2.06066	2.02041	0.953	0.966449	0.966397	0.986072	3.79272	3.84189	3.72334	3.72441	0.946165	0.936283	0.921172	0.939684	1.00301	1.01443	1.01065	1.02847	0.899628	0.923503	0.896566	0.906433	0.792913	0.821012	0.794081	0.786737	0.891868
46	0.933526	0.940163	0.939497	0.934918	0.776406	0.820692	0.756504	0.796249	0.92938	0.935706	0.917216	0.922575	1.02086	1.01447	1.01074	1.02556	0.916605	0.923959	0.926958	0.937152	2.05812	2.03761	2.06118	2.02358	0.950002	0.967426	0.977229	0.977392	3.7332	3.81222	3.6636	3.68473	0.941281	0.945643	0.924208	0.939493	1.01191	1.01915	1.01591	1.02656	0.908285	0.918716	0.913546	0.908186	0.841232	0.855391	0.847412	0.826211	0.903012
47	0.928711	0.950339	0.933356	0.9384	0.781188	0.822014	0.764243	0.782461	0.920357	0.942034	0.926931	0.908684	0.999104	1.00548	0.999653	1.01269	0.92592	0.920789	0.941145	0.931872	2.0266	2.00804	2.02842	1.99044	0.955201	0.978607	0.973077	0.988994	3.63186	3.72856	3.56951	3.61022	0.954903	0.957309	0.927182	0.938292	1.00957	1.00767	1.01532	1.02728	0.915688	0.92281	0.908213	0.926067	0.879141	0.905332	0.884002	0.870147	0.903598
48	0.924335	0.949668	0.928074	0.938689	0.781301	0.817493	0.761488	0.779017	0.918542	0.930228	0.931538	0.908221	0.991894	0.997158	0.986081	0.997467	0.92956	0.92809	0.916978	0.951265	2.00068	1.98626	2.00178	1.97548	0.935205	0.968475	0.971319	0.990939	3.55778	3.64791	3.49235	3.53525	0.947197	0.939078	0.92617	0.933358	1.00836	1.00678	1.01172	1.02617	0.908285	0.921866	0.906976	0.916881	0.919595	0.94161	0.923124	0.903982	0.905946
49	0.932869	0.949736	0.934584	0.943161	0.785026	0.813801	0.75539	0.780937	0.917089	0.934927	0.920905	0.911491	0.989468	0.984011	0.986229	0.998963	0.9272	0.924233	0.930341	0.941199	1.94925	1.93709	1.94425	1.91899	0.942668	0.965051	0.966323	0.983235	3.44877	3.53056	3.35251	3.45584	0.955453	0.951859	0.919445	0.943794	1.00927	0.998703	0.999002	1.02453	0.900395	0.918904	0.89722	0.918917	0.957411	0.964438	0.953926	0.943553	0.901773
50	0.919301	0.939696	0.936057	0.944146	0.773624	0.817439	0.758678	0.786704	0.919813	0.920121	0.919737	0.91483	0.960026	0.976255	0.968531	0.981764	0.925028	0.916654	0.929597	0.945571	1.91015	1.90332	1.89548	1.86693	0.9504	0.966169	0.968856	0.981126	3.35841	3.43501	3.27655	3.35769	0.946443	0.960098	0.931172	0.933549	1.01666	1.00117	0.993959	1.03096	0.899837	0.917708	0.903853	0.914149	0.985665	0.997026	0.978539	0.969789	0.896626
51	0.944246	0.945652	0.932927	0.945368	0.777074	0.813359	0.755019	0.774506	0.92405	0.930816	0.922321	0.906749	0.960558	0.961002	0.956301	0.972149	0.922346	0.919546	0.932565	0.939214	1.85128	1.84409	1.84858	1.80487	0.949737	0.970013	0.975402	0.97269	3.25109	3.34003	3.17553	3.28627	0.947197	0.95165	0.931411	0.939746	0.994601	0.994613	0.990417	1.01572	0.912751	0.914558	0.910748	0.92249	1.00606	1.02018	1.00731	0.999553	0.899363
52	0.937171	0.946926	0.922852	0.928647	0.773958	0.815069	0.750672	0.775964	0.931921	0.932184	0.925147	0.90555	0.943824	0.933266	0.94596	0.95634	0.925221	0.906803	0.93306	0.946312	1.81232	1.79186	1.77379	1.75682	0.949204	0.968195	0.964778	0.966278	3.14019	3.24125	3.06676	3.17778	0.942382	0.947042	0.932184	0.940061	1.00025	0.984707	0.981509	1.0152	0.897535	0.921169	0.898781	0.915548	1.02805	1.03618	1.0237	1.00637	0.907838
53	0.937388	0.954685	0.94349	0.943393	0.776461	0.816392	0.755919	0.782132	0.93283	0.930166	0.920352	0.918369	0.936848	0.936965	0.935022	0.942719	0.932303	0.912591	0.927949	0.927085	1.75251	1.7493	1.71922	1.7028	0.956201	0.96673	0.972445	0.97642	3.05524	3.15887	2.96532	3.10402	0.951188	0.947531	0.937069	0.947083	0.996943	0.984599	0.990044	1.01297	0.919177	0.929362	0.903137	0.925859	1.03676	1.05179	1.03862	1.03103	0.905293
54	0.933744	0.936351	0.925554	0.940432	0.774013	0.81132	0.755282	0.783456	0.921022	0.9346	0.920784	0.917033	0.921357	0.922995	0.920555	0.934654	0.91686	0.917068	0.935452	0.936903	1.69426	1.69011	1.65692	1.63693	0.947334	0.956806	0.968718	0.973822	2.93215	3.0457	2.83437	2.99416	0.94926	0.949623	0.922957	0.943732	0.987809	0.978939	0.972119	1.011	0.902211	0.922118	0.902941	0.917235	1.03615	1.04887	1.04217	1.03663	0.899886
55	0.938847	0.9401	0.946067	0.937182	0.771456	0.815729	0.752209	0.778817	0.925564	0.931338	0.914268	0.908153	0.913258	0.912979	0.910811	0.922102	0.921071	0.914932	0.917306	0.924033	1.63928	1.64007	1.60986	1.59124	0.953798	0.965332	0.970969	0.980478	2.85245	2.953	2.76175	2.93027	0.962331	0.941663	0.926531	0.944113	0.98408	0.977471	0.971154	0.998774	0.896277	0.92558	0.905935	0.916602	1.04279	1.05998	1.04506	1.0431	0.896559
56	0.943881	0.942973	0.930346	0.936254	0.770123	0.811649	0.75963	0.780474	0.922719	0.934794	0.916847	0.917433	0.893923	0.896235	0.894106	0.917506	0.922091	0.914035	0.932732	0.948623	1.57714	1.58456	1.54035	1.53175	0.945869	0.963233	0.965341	0.963197	2.73625	2.85255	2.64304	2.82933	0.94981	0.944108	0.926947	0.938607	0.97362	0.971547	0.968469	0.993717	0.913452	0.91802	0.907172	0.91611	1.0459	1.06118	1.05329	1.05364	0.903795
57	0.929151	0.943513	0.931145	0.938054	0.776516	0.81187	0.746325	0.768343	0.925865	0.922205	0.919737	0.905813	0.883751	0.889506	0.885653	0.898119	0.920051	0.910314	0.914754	0.940701	1.52486	1.52674	1.48998	1.48304	0.940938	0.959601	0.971038	0.974475	2.64542	2.76119	2.55679	2.74638	0.958413	0.949484	0.926233	0.942087	0.976566	0.969346	0.970885	0.99628	0.908146	0.924635	0.900601	0.912817	1.04001	1.05846	1.04709	1.05889	0.907055
58	0.929734	0.937557	0.933047	0.94165	0.766784	0.803328	0.748551	0.784385	0.932104	0.922077	0.9198	0.903678	0.868558	0.877078	0.869545	0.884765	0.9189	0.915206	0.91896	0.9308	1.4786	1.4878	1.43545	1.43766	0.939136	0.943743	0.956617	0.963924	2.54886	2.66905	2.47586	2.66667	0.950569	0.94243	0.936888	0.936333	0.967549	0.966304	0.976304	0.984127	0.905215	0.92325	0.89891	0.924734	1.03243	1.04295	1.03918	1.04467	0.901447
59	0.938629	0.949133	0.933111	0.945075	0.772626	0.813193	0.755815	0.777555	0.921388	0.917705	0.923795	0.909556	0.857561	0.856017	0.871783	0.882094	0.928347	0.917961	0.930588	0.921806	1.43438	1.44209	1.39539	1.38976	0.949069	0.949053	0.969493	0.978205	2.47426	2.59013	2.39632	2.5969	0.951531	0.950185	0.928912	0.937405	0.974283	0.968926	0.976466	0.999105	0.913523	0.919533	0.916536	0.91534	1.03855	1.03092	1.04785	1.05031	0.913244
60	0.927692	0.940367	0.933786	0.936486	0.77001	0.804208	0.742189	0.774307	0.916785	0.916921	0.922505	0.909288	0.841597	0.859511	0.845833	0.860942	0.918772	0.906525	0.914754	0.922132	1.38931	1.39494	1.34299	1.33714	0.931139	0.946954	0.965341	0.952487	2.35626	2.48834	2.27781	2.50697	0.946716	0.940198	0.929446	0.944809	0.960877	0.959697	0.967504	0.981633	0.906678	0.912161	0.895138	0.91001	1.02555	1.03075	1.02482	1.02834	0.900731
61	0.93236	0.948598	0.931145	0.942232	0.765672	0.80553	0.74447	0.76781	0.921083	0.923577	0.92312	0.902474	0.847095	0.842972	0.856224	0.858913	0.922219	0.915069	0.923743	0.940209	1.35438	1.36064	1.31252	1.31224	0.949867	0.947303	0.964778	0.975038	2.30362	2.42592	2.22815	2.46375	0.950911	0.944597	0.928971	0.93475	0.972721	0.963891	0.967773	0.987871	0.910797	0.921297	0.912505	0.925296	1.02362	1.02322	1.01893	1.03707	0.906791
62	0.930387	0.942507	0.933356	0.936718	0.766843	0.804817	0.733973	0.764495	0.926591	0.920444	0.913836	0.902674	0.831191	0.839172	0.837033	0.845132	0.921836	0.903565	0.91813	0.919904	1.30016	1.31655	1.26255	1.27263	0.936738	0.950311	0.972657	0.948757	2.20969	2.33568	2.13007	2.36806	0.945411	0.948507	0.922301	0.935318	0.971879	0.95435	0.968954	0.975786	0.908008	0.914054	0.902616	0.916602	1.00832	1.00923	1.01259	1.01794	0.896626
63	0.945849	0.954889	0.929792	0.943043	0.763059	0.808066	0.746111	0.771525	0.925504	0.926577	0.924532	0.913426	0.823977	0.838865	0.837528	0.845078	0.921902	0.91204	0.924982	0.941939	1.2785	1.28794	1.24006	1.24511	0.939338	0.953174	0.961964	0.961576	2.15364	2.28688	2.09608	2.32792	0.954629	0.943411	0.942365	0.940442	0.979451	0.968717	0.970562	0.986295	0.913523	0.928541	0.911202	0.922631	1.01378	1.00088	1.01132	1.02648	0.909922
64	0.928711	0.946323	0.929792	0.94165	0.762391	0.797593	0.747755	0.768276	0.926535	0.919337	0.919121	0.89954	0.806243	0.826126	0.823857	0.832902	0.917752	0.898878	0.919456	0.922961	1.24797	1.25732	1.20217	1.21303	0.937074	0.932281	0.966679	0.957842	2.08072	2.18486	2.01451	2.26854	0.956692	0.953817	0.925397	0.940757	0.965626	0.95954	0.972977	0.992799	0.902702	0.924007	0.908604	0.917164	1.00205	1.01199	1.00675	1.01225	0.901384
65	0.939361	0.946926	0.939742	0.944904	0.756608	0.799966	0.735191	0.761247	0.938156	0.926966	0.921336	0.914094	0.805826	0.825202	0.819483	0.83114	0.920113	0.901082	0.922175	0.940292	1.21285	1.22478	1.17517	1.18833	0.945801	0.940667	0.955635	0.949729	2.01925	2.13678	1.96932	2.2098	0.948506	0.953607	0.932722	0.934874	0.970437	0.956658	0.970885	0.982878	0.908914	0.919409	0.907367	0.912888	0.998052	0.999628	1.01477	1.01068	0.904904
66	0.92076	0.941169	0.937346	0.941304	0.76067	0.795444	0.733443	0.756212	0.922236	0.917705	0.919184	0.90361	0.809196	0.810306	0.812872	0.819923	0.919027	0.902945	0.912356	0.924033	1.17735	1.20063	1.14418	1.15072	0.928741	0.935638	0.956617	0.941128	1.94854	2.06617	1.88943	2.13717	0.944653	0.954723	0.932008	0.943669	0.963463	0.947641	0.9638	0.981698	0.918338	0.909955	0.906064	0.920179	1.00116	1.01248	1.0032	1.00706	0.900799
67	0.937245	0.936148	0.921255	0.930333	0.758443	0.802444	0.733177	0.763104	0.919391	0.91816	0.91052	0.898468	0.799501	0.808046	0.810386	0.814689	0.916539	0.898054	0.929188	0.92081	1.15617	1.17482	1.12199	1.13205	0.931807	0.932001	0.973714	0.952731	1.90342	2.02155	1.86068	2.07282	0.948714	0.937683	0.935162	0.9412	0.971278	0.958179	0.966323	0.986231	0.903889	0.916823	0.896895	0.917585	1.00083	1.00809	1.00132	1.01157	0.902945
68	0.934402	0.949201	0.936611	0.946178	0.761892	0.797484	0.730474	0.761051	0.923446	0.925922	0.925579	0.895734	0.792939	0.815392	0.804122	0.802881	0.918583	0.897917	0.902376	0.906702	1.13327	1.14862	1.0909	1.10684	0.92061	0.934308	0.954648	0.943323	1.85014	1.95513	1.78912	2.03194	0.948917	0.946131	0.927661	0.940061	0.963765	0.950211	0.960527	0.980251	0.905911	0.912857	0.904115	0.917934	0.995366	0.998327	0.999496	0.998279	0.90803
69	0.933378	0.935549	0.92789	0.933758	0.751661	0.795223	0.733865	0.755283	0.919025	0.924422	0.922505	0.903478	0.789802	0.801677	0.795867	0.811056	0.918135	0.888544	0.917145	0.923038	1.11062	1.11218	1.07556	1.08616	0.929606	0.936615	0.96147	0.945267	1.80071	1.90805	1.75002	1.97845	0.955934	0.943197	0.924444	0.934941	0.950778	0.950367	0.962673	0.991352	0.89907	0.917456	0.901446	0.920108	0.990327	1.0069	1.00254	1.00553	0.9021
70	0.933161	0.936419	0.922608	0.935904	0.760112	0.789931	0.730525	0.754088	0.926535	0.905509	0.917773	0.898068	0.782593	0.79043	0.792586	0.800372	0.90652	0.894884	0.915987	0.917184	1.08374	1.10859	1.05374	1.06226	0.91961	0.930115	0.945924	0.942021	1.7434	1.86131	1.69888	1.93288	0.947128	0.938171	0.922957	0.936395	0.963583	0.955034	0.950545	0.982749	0.904585	0.920669	0.895917	0.908186	0.988069	1.00397	0.983867	0.999309	0.899819
71	0.93141	0.934144	0.919108	0.934568	0.756721	0.792412	0.724746	0.760851	0.911942	0.92051	0.920231	0.903746	0.781763	0.796235	0.789453	0.795298	0.91839	0.892128	0.910795	0.920318	1.07256	1.08243	1.03093	1.04434	0.933008	0.93822	0.956548	0.943806	1.69511	1.81223	1.66537	1.88835	0.949125	0.945782	0.927661	0.928991	0.963521	0.957655	0.946253	0.967574	0.896625	0.920101	0.905806	0.91078	0.993202	1.00343	0.99234	1.00823	0.901317
72	0.927692	0.931801	0.918554	0.937761	0.748879	0.790318	0.731851	0.757736	0.921205	0.910726	0.906646	0.895198	0.77603	0.787861	0.79045	0.786219	0.913541	0.893645	0.908732	0.91322	1.05412	1.07071	1.01051	1.03324	0.920408	0.923687	0.943954	0.939343	1.66008	1.76772	1.62745	1.85027	0.942451	0.937195	0.929862	0.936772	0.958295	0.950575	0.948614	0.975061	0.903608	0.912161	0.895009	0.917235	0.986937	0.99323	0.990412	0.988569	0.90451
73	0.944612	0.941836	0.925433	0.944961	0.756498	0.794231	0.728618	0.765823	0.923385	0.909292	0.914515	0.900072	0.775379	0.791508	0.773049	0.780663	0.909263	0.890339	0.912691	0.916029	1.04009	1.05964	1.0059	1.01577	0.92814	0.921453	0.954717	0.942106	1.62362	1.71696	1.59619	1.80922	0.957932	0.943829	0.933314	0.941958	0.957031	0.954509	0.955914	0.972434	0.895929	0.919913	0.890974	0.913937	0.991317	0.987539	0.986656	0.986411	0.900928
74	0.933818	0.938024	0.920765	0.93985	0.746377	0.801176	0.728722	0.755416	0.923807	0.915227	0.919121	0.900876	0.767693	0.782161	0.778069	0.780503	0.920179	0.896469	0.909717	0.918008	1.02706	1.03755	0.991179	1.01005	0.929342	0.923059	0.956968	0.939019	1.58705	1.68545	1.56695	1.76862	0.944995	0.945643	0.921768	0.935699	0.961238	0.95152	0.945126	0.960809	0.905772	0.918588	0.899885	0.903418	0.97766	0.992146	0.986759	0.990873	0.912726
75	0.91675	0.933006	0.917081	0.927022	0.742762	0.780283	0.715522	0.743681	0.919569	0.896575	0.912484	0.889456	0.755631	0.765727	0.76917	0.778154	0.903201	0.881931	0.912356	0.896879	1.00436	1.0215	0.968116	0.996239	0.918678	0.916631	0.949725	0.93521	1.54791	1.63592	1.5128	1.72689	0.946165	0.937474	0.914443	0.938988	0.954508	0.943131	0.94196	0.962844	0.898374	0.909139	0.893901	0.912954	0.975493	0.980109	0.978791	0.984451	0.890499
76	0.919523	0.934878	0.922543	0.935265	0.742094	0.78701	0.716899	0.748257	0.915575	0.915098	0.910273	0.897069	0.753559	0.778567	0.768972	0.769873	0.907606	0.881863	0.90683	0.905132	0.993029	1.00256	0.956197	0.976405	0.923609	0.906988	0.95331	0.934233	1.50757	1.59643	1.49503	1.68943	0.949468	0.925041	0.916169	0.922288	0.951379	0.945228	0.936756	0.955816	0.892301	0.90725	0.902941	0.905526	0.977897	0.99231	0.982243	0.987245	0.898254
77	0.923534	0.943513	0.919413	0.938575	0.747712	0.787119	0.720558	0.749648	0.91836	0.904858	0.899883	0.89974	0.759236	0.772556	0.77126	0.780557	0.909905	0.891851	0.909965	0.917101	0.990089	1.00055	0.954486	0.979919	0.922542	0.911389	0.951977	0.945023	1.49606	1.57881	1.46677	1.67356	0.94314	0.936776	0.923015	0.942025	0.952403	0.942659	0.944968	0.96751	0.908218	0.917011	0.900797	0.910431	0.979166	0.984664	0.978131	0.984694	0.901577
78	0.916606	0.932603	0.926292	0.932422	0.732476	0.783315	0.71971	0.745338	0.919813	0.908704	0.906952	0.889256	0.759002	0.758535	0.7638	0.772704	0.909584	0.884413	0.912028	0.90835	0.971035	0.990486	0.933808	0.959334	0.912147	0.916772	0.958094	0.93529	1.44374	1.5416	1.43256	1.6377	0.946924	0.93838	0.918374	0.9369	0.945909	0.939461	0.933213	0.971777	0.902769	0.919028	0.892989	0.900474	0.979639	0.985909	0.980467	0.984254	0.903142
79	0.922584	0.936483	0.924141	0.930565	0.749103	0.786127	0.718439	0.743481	0.911276	0.903031	0.917647	0.886317	0.746996	0.765622	0.764995	0.76891	0.911052	0.882277	0.914258	0.907277	0.962645	0.977274	0.939973	0.956223	0.916876	0.920611	0.954366	0.936262	1.41842	1.51561	1.40465	1.60248	0.949125	0.939217	0.911524	0.928929	0.956911	0.942818	0.937132	0.96869	0.901792	0.911973	0.896895	0.918355	0.971398	0.974198	0.977879	0.98288	0.895584
80	0.926451	0.929122	0.927031	0.927311	0.741595	0.780891	0.720028	0.746067	0.912969	0.902053	0.91101	0.901943	0.748596	0.757458	0.757687	0.763249	0.908692	0.884482	0.911285	0.914044	0.958003	0.969839	0.924529	0.947788	0.914944	0.916699	0.948807	0.943238	1.38789	1.47808	1.3773	1.56377	0.94431	0.94376	0.930874	0.932028	0.944587	0.938885	0.93944	0.957589	0.902631	0.908759	0.892927	0.909731	0.968429	0.977941	0.982191	0.975084	0.902359
81	0.923024	0.938758	0.917081	0.924815	0.72936	0.779457	0.708153	0.741957	0.908309	0.893703	0.914084	0.88271	0.742859	0.754222	0.75908	0.758817	0.903522	0.880141	0.912523	0.902987	0.937526	0.955885	0.91857	0.929664	0.902617	0.913207	0.94466	0.930992	1.37639	1.44679	1.36226	1.5427	0.931855	0.943969	0.917656	0.936838	0.948436	0.931964	0.935952	0.966656	0.88741	0.909263	0.896895	0.908049	0.957693	0.971434	0.96631	0.978812	0.898513
82	0.912957	0.925106	0.916097	0.917794	0.729415	0.77207	0.703913	0.739308	0.906673	0.898269	0.906336	0.888252	0.741557	0.751548	0.754703	0.755294	0.907285	0.875591	0.902624	0.904967	0.939424	0.942631	0.910638	0.927305	0.908278	0.904894	0.951483	0.923932	1.34487	1.40518	1.30986	1.51438	0.935846	0.926649	0.917421	0.92482	0.943385	0.923159	0.938313	0.959036	0.897955	0.91399	0.900472	0.895007	0.954491	0.962378	0.972095	0.968415	0.890888
83	0.913615	0.92444	0.911919	0.926444	0.726802	0.773392	0.709745	0.740037	0.904676	0.899376	0.905725	0.879303	0.74203	0.749805	0.737351	0.758015	0.909712	0.886754	0.901552	0.900013	0.925821	0.937994	0.899909	0.918517	0.902016	0.903985	0.943604	0.915092	1.31492	1.39006	1.30427	1.48218	0.935296	0.936493	0.913788	0.926908	0.937675	0.924888	0.935198	0.958705	0.892091	0.91002	0.883558	0.908328	0.954066	0.963948	0.971131	0.974887	0.889193
84	0.91493	0.926244	0.906393	0.923247	0.728248	0.771849	0.702058	0.731616	0.904737	0.896836	0.897857	0.874566	0.736888	0.752884	0.742524	0.744394	0.897266	0.877249	0.886789	0.906122	0.913022	0.93174	0.885761	0.902401	0.910946	0.903844	0.941846	0.921095	1.29065	1.35894	1.28524	1.45654	0.935023	0.932652	0.910991	0.920453	0.934488	0.93595	0.931763	0.952137	0.894112	0.907122	0.890778	0.896269	0.952229	0.95484	0.95281	0.95488	0.900472
85	0.908729	0.929793	0.914006	0.921333	0.729081	0.776754	0.718066	0.732745	0.906795	0.900031	0.902773	0.885717	0.73133	0.750112	0.743715	0.73553	0.901733	0.869739	0.89545	0.902407	0.903401	0.923384	0.886537	0.909682	0.908148	0.900488	0.942197	0.925557	1.26307	1.33981	1.26691	1.43267	0.940458	0.935237	0.913431	0.926464	0.934608	0.923892	0.934071	0.947604	0.88762	0.900947	0.88141	0.894237	0.945873	0.949578	0.958646	0.959735	0.887959
86	0.908512	0.92618	0.913641	0.917094	0.730307	0.776095	0.70354	0.735726	0.905768	0.896964	0.893677	0.878972	0.728611	0.747082	0.742722	0.744394	0.89618	0.872426	0.892067	0.903396	0.90577	0.921766	0.870629	0.898734	0.900152	0.899443	0.940508	0.921499	1.24621	1.30774	1.23886	1.39596	0.940458	0.92916	0.907181	0.920453	0.935271	0.921218	0.929405	0.948918	0.881408	0.897169	0.886877	0.899425	0.935039	0.941337	0.95281	0.958365	0.899166
87	0.90158	0.922228	0.907805	0.919708	0.732865	0.768157	0.695378	0.737517	0.906856	0.898398	0.898347	0.879571	0.73405	0.743331	0.733176	0.743541	0.909584	0.870978	0.905845	0.899107	0.901788	0.913149	0.870162	0.892459	0.901349	0.899163	0.947894	0.923687	1.21863	1.29218	1.21662	1.36816	0.937636	0.932861	0.904859	0.921278	0.939299	0.93726	0.921785	0.953979	0.879664	0.906682	0.889671	0.89711	0.936688	0.950988	0.950122	0.947037	0.891023
88	0.913323	0.920157	0.914131	0.924701	0.735143	0.778135	0.699618	0.733673	0.911577	0.899181	0.910089	0.886317	0.72258	0.749289	0.735513	0.741564	0.894716	0.869944	0.907165	0.899107	0.89596	0.904749	0.863735	0.895522	0.909614	0.902098	0.945855	0.923039	1.21043	1.26758	1.20255	1.35805	0.919473	0.935237	0.905989	0.912105	0.946029	0.92777	0.922963	0.954305	0.889016	0.904096	0.889542	0.904193	0.930474	0.937489	0.94667	0.946397	0.893107
89	0.90997	0.918815	0.906822	0.912683	0.721965	0.76281	0.699937	0.728634	0.898137	0.888813	0.883414	0.87383	0.715307	0.740713	0.728304	0.72864	0.8861	0.868086	0.901552	0.901832	0.876432	0.887776	0.865653	0.874988	0.900882	0.886932	0.935231	0.913466	1.18159	1.24304	1.17541	1.33173	0.937016	0.928044	0.901999	0.915328	0.933949	0.916919	0.911481	0.944058	0.881547	0.89799	0.878029	0.895144	0.925104	0.924421	0.935813	0.946791	0.890759
90	0.91048	0.921562	0.910017	0.920637	0.724578	0.764737	0.697126	0.729759	0.897289	0.888224	0.902157	0.881443	0.718499	0.734497	0.734272	0.736278	0.893182	0.874904	0.899328	0.89564	0.877522	0.892675	0.846425	0.868259	0.894486	0.894902	0.934387	0.912898	1.15496	1.23116	1.16205	1.30096	0.935573	0.92651	0.908786	0.920772	0.929622	0.928294	0.919208	0.945634	0.874778	0.89799	0.875102	0.899492	0.921853	0.924365	0.9248	0.931442	0.896103
91	0.907414	0.919754	0.909892	0.915298	0.731639	0.770139	0.69877	0.736455	0.904494	0.89018	0.905172	0.887852	0.722874	0.741072	0.733773	0.735421	0.902757	0.879039	0.898752	0.897459	0.882071	0.895693	0.851865	0.874937	0.903881	0.89511	0.94037	0.918986	1.16	1.21738	1.15758	1.29496	0.928071	0.933563	0.91462	0.920329	0.946393	0.929971	0.920712	0.945436	0.874215	0.896981	0.892407	0.898443	0.925432	0.934831	0.932565	0.925066	0.904251
92	0.910262	0.928519	0.900372	0.910769	0.715125	0.763636	0.698185	0.726315	0.900682	0.897486	0.901914	0.880171	0.708804	0.738966	0.731189	0.733874	0.89695	0.871875	0.896274	0.900262	0.861123	0.877102	0.838339	0.865249	0.89675	0.898462	0.932698	0.921095	1.1394	1.18894	1.13946	1.27224	0.93062	0.927207	0.907836	0.923995	0.927758	0.934482	0.93139	0.951352	0.880083	0.893327	0.888114	0.89557	0.917664	0.922361	0.921956	0.933746	0.894216
93	0.90647	0.91654	0.910262	0.916748	0.727859	0.76369	0.693361	0.720413	0.905525	0.886463	0.890172	0.877768	0.718971	0.729721	0.726116	0.735209	0.89465	0.873114	0.893963	0.890112	0.8643	0.870499	0.842535	0.864345	0.906082	0.907336	0.936638	0.91931	1.11886	1.17873	1.12756	1.26213	0.930273	0.933982	0.910991	0.911534	0.935573	0.937784	0.922428	0.946093	0.874425	0.892507	0.885249	0.898584	0.915166	0.919594	0.909475	0.929921	0.892713
94	0.902969	0.925442	0.916527	0.912105	0.723298	0.761705	0.699989	0.720547	0.896867	0.881569	0.906152	0.881107	0.712234	0.736808	0.726017	0.726021	0.897394	0.863468	0.898256	0.893413	0.852403	0.863455	0.822895	0.857064	0.90788	0.886797	0.923979	0.914927	1.09843	1.14923	1.1	1.24112	0.935985	0.930071	0.902893	0.913307	0.927576	0.928138	0.924897	0.945436	0.867656	0.891878	0.885249	0.884909	0.910835	0.91569	0.911759	0.920508	0.891085
95	0.900561	0.917881	0.902768	0.914019	0.713958	0.771465	0.692461	0.717032	0.893112	0.886069	0.890909	0.875233	0.713417	0.73085	0.720848	0.724901	0.893564	0.868154	0.907574	0.894236	0.842307	0.859036	0.821754	0.856563	0.900748	0.893224	0.931222	0.912898	1.0896	1.14889	1.09868	1.21275	0.922225	0.919875	0.893842	0.913941	0.935694	0.922895	0.927471	0.948789	0.881337	0.896348	0.885187	0.893816	0.913755	0.914714	0.914548	0.917517	0.890499
96	0.909531	0.919953	0.907436	0.909841	0.728692	0.764353	0.696278	0.720876	0.906251	0.878113	0.891462	0.868888	0.711051	0.731314	0.721145	0.730774	0.892993	0.874767	0.898504	0.891102	0.845911	0.855144	0.82673	0.842153	0.902949	0.888543	0.930239	0.906656	1.06596	1.11883	1.07	1.20007	0.933372	0.91603	0.894262	0.915585	0.94026	0.926565	0.922266	0.942221	0.881337	0.89219	0.882842	0.89676	0.906549	0.914931	0.908003	0.918644	0.893366
97	0.900052	0.90704	0.899389	0.912219	0.71696	0.763303	0.698878	0.722004	0.898502	0.884569	0.89712	0.877768	0.708212	0.723763	0.720798	0.720892	0.88865	0.862916	0.89685	0.899521	0.832827	0.853174	0.81455	0.841652	0.887888	0.894481	0.933054	0.912983	1.05351	1.10254	1.05152	1.1802	0.927109	0.912957	0.894262	0.909827	0.935031	0.919906	0.922213	0.935979	0.877218	0.889229	0.880827	0.885122	0.909423	0.909075	0.917392	0.917564	0.888281
98	0.902821	0.931062	0.896563	0.916397	0.717125	0.755641	0.696226	0.724919	0.893051	0.891486	0.898347	0.86842	0.708625	0.72171	0.717319	0.72036	0.891907	0.864296	0.895617	0.901998	0.839178	0.854006	0.819317	0.84155	0.901084	0.88463	0.927001	0.903245	1.05377	1.09953	1.06076	1.16381	0.938048	0.922665	0.908907	0.910904	0.938818	0.920378	0.927043	0.951086	0.878963	0.897169	0.882842	0.888203	0.906221	0.920895	0.9181	0.926243	0.884046
99	0.895745	0.916141	0.908175	0.911348	0.711121	0.753438	0.694582	0.721342	0.890693	0.874201	0.895951	0.876501	0.701828	0.726587	0.723135	0.72458	0.894844	0.862985	0.894874	0.887221	0.826668	0.850901	0.81175	0.830806	0.900282	0.891406	0.933473	0.908031	1.04684	1.08419	1.04257	1.15188	0.922637	0.929509	0.899441	0.911219	0.932926	0.926197	0.925647	0.950167	0.870378	0.891498	0.88076	0.8793	0.911354	0.922577	0.915768	0.932766	0.889457
100	0.890934	0.914201	0.894107	0.901945	0.717404	0.753162	0.68557	0.713521	0.884393	0.869767	0.889682	0.869755	0.701709	0.726127	0.712147	0.722176	0.871803	0.856098	0.889509	0.886812	0.8288	0.839789	0.810145	0.831107	0.903016	0.875964	0.92236	0.908924	1.02062	1.06852	1.02767	1.1283	0.916929	0.913449	0.894023	0.899263	0.925234	0.925885	0.920816	0.952992	0.872332	0.887592	0.872108	0.883085	0.911918	0.918561	0.916884	0.921832	0.887239
101	0.894143	0.903826	0.898225	0.908387	0.718072	0.758013	0.691506	0.717961	0.890932	0.884052	0.896198	0.871023	0.701828	0.710358	0.717167	0.714804	0.874674	0.854031	0.884726	0.886231	0.812542	0.834542	0.796254	0.81971	0.885288	0.884142	0.926438	0.896025	1.00849	1.04481	1.00564	1.11346	0.921813	0.918615	0.895333	0.90331	0.924032	0.917704	0.91717	0.93992	0.871493	0.885263	0.881997	0.8793	0.912577	0.92263	0.917136	0.928891	0.883657
102	0.897787	0.922899	0.89804	0.902352	0.709675	0.758839	0.689173	0.71637	0.891476	0.88229	0.883288	0.872762	0.707859	0.721194	0.712345	0.712937	0.883994	0.860366	0.893306	0.896138	0.8142	0.833404	0.805687	0.826236	0.899215	0.900488	0.93059	0.895621	1.01195	1.03851	1.00738	1.10912	0.921813	0.92127	0.896643	0.90812	0.931363	0.92751	0.924843	0.947673	0.871913	0.896917	0.87003	0.883014	0.912389	0.931252	0.929316	0.938404	0.886394
103	0.897278	0.905567	0.891036	0.896488	0.70834	0.752829	0.686577	0.710802	0.887847	0.887702	0.887283	0.857068	0.694789	0.715288	0.708619	0.719718	0.880802	0.858854	0.891324	0.878226	0.813347	0.824306	0.798639	0.814236	0.893554	0.880993	0.929746	0.895212	0.983008	1.02875	0.981781	1.08794	0.924357	0.913589	0.897177	0.911157	0.927215	0.920326	0.926024	0.947016	0.871426	0.89093	0.873865	0.877547	0.915731	0.935807	0.918	0.923596	0.884046
104	0.902311	0.919083	0.88864	0.894048	0.710009	0.753988	0.68647	0.710469	0.886451	0.874723	0.887651	0.850323	0.691125	0.709947	0.709761	0.70829	0.893503	0.856235	0.880848	0.885325	0.801879	0.821025	0.79081	0.81273	0.895149	0.887072	0.929677	0.890426	0.976441	1.01297	0.993253	1.0832	0.913488	0.915751	0.881998	0.900845	0.9399	0.925044	0.919478	0.935915	0.863885	0.888665	0.865866	0.885259	0.919125	0.935482	0.925156	0.928057	0.884113
105	0.894286	0.917746	0.884342	0.899098	0.710064	0.754155	0.686207	0.723066	0.887726	0.879157	0.871919	0.860139	0.685805	0.712464	0.709513	0.711868	0.882842	0.851617	0.894954	0.890278	0.798702	0.818662	0.787027	0.80535	0.890685	0.875823	0.921022	0.900084	0.961942	1.00214	0.967932	1.05973	0.915967	0.913798	0.884081	0.896417	0.93467	0.916447	0.917543	0.942612	0.874215	0.891122	0.870551	0.878738	0.923219	0.930871	0.923073	0.933993	0.877204
106	0.885025	0.907643	0.891345	0.89672	0.709342	0.749413	0.680056	0.704901	0.886877	0.872829	0.88034	0.854665	0.688878	0.710923	0.707572	0.712776	0.880609	0.856718	0.886294	0.896138	0.800789	0.811925	0.785941	0.804145	0.894616	0.880089	0.925594	0.901545	0.957424	0.988758	0.964152	1.04449	0.918238	0.914984	0.88259	0.899897	0.929863	0.914926	0.910835	0.934009	0.863394	0.886459	0.859425	0.875586	0.917379	0.936891	0.921908	0.936347	0.874986
107	0.888744	0.901152	0.879305	0.901537	0.703892	0.748587	0.67518	0.703776	0.891781	0.862329	0.880767	0.854597	0.695559	0.705272	0.702902	0.71363	0.881695	0.868568	0.877385	0.888625	0.790504	0.811007	0.778115	0.803092	0.882553	0.879528	0.911879	0.90138	0.952958	0.978108	0.951141	1.03124	0.918372	0.906954	0.879852	0.889838	0.925172	0.917392	0.911535	0.939001	0.868561	0.887024	0.868727	0.87776	0.914368	0.928702	0.915564	0.929041	0.878505
108	0.895528	0.904162	0.886369	0.894399	0.706839	0.748804	0.67645	0.704372	0.879429	0.859656	0.885072	0.860607	0.685566	0.707942	0.703199	0.7069	0.878248	0.853821	0.887204	0.884827	0.787471	0.802697	0.767799	0.798675	0.882155	0.877434	0.925806	0.888726	0.941559	0.966782	0.948062	1.02302	0.919681	0.916309	0.88926	0.897618	0.926436	0.912409	0.912608	0.929999	0.863327	0.886143	0.868273	0.874041	0.91672	0.934072	0.920944	0.931589	0.877857
109	0.878755	0.898541	0.882499	0.88627	0.708619	0.746656	0.682175	0.712726	0.877736	0.874462	0.878372	0.86201	0.68929	0.709075	0.699519	0.70706	0.874929	0.850378	0.881096	0.876822	0.780645	0.804708	0.773967	0.797419	0.875292	0.87268	0.928127	0.899191	0.932944	0.957691	0.942326	1.01765	0.913418	0.904997	0.880746	0.90331	0.940563	0.915451	0.920012	0.928098	0.852015	0.889797	0.869897	0.87888	0.905088	0.927132	0.915464	0.927717	0.882351
110	0.888091	0.907239	0.887167	0.895616	0.700556	0.742301	0.677724	0.700395	0.872106	0.866112	0.878677	0.857136	0.684622	0.706042	0.703347	0.711974	0.875184	0.83901	0.879776	0.878724	0.77785	0.805584	0.769665	0.792798	0.882755	0.879668	0.92081	0.903654	0.921282	0.948321	0.933933	1.01103	0.908673	0.901435	0.885509	0.886171	0.920904	0.912933	0.910569	0.933219	0.860114	0.877258	0.862352	0.868574	0.905702	0.924365	0.912419	0.929971	0.878179
111	0.884076	0.900681	0.892758	0.885631	0.702945	0.740207	0.680904	0.701652	0.872106	0.862917	0.881077	0.858136	0.68929	0.6968	0.698228	0.699207	0.884504	0.83963	0.873179	0.877895	0.781973	0.795477	0.770441	0.791996	0.885619	0.871911	0.920603	0.888402	0.915135	0.946091	0.921342	0.988705	0.909431	0.903811	0.876399	0.891549	0.921865	0.914666	0.907027	0.927965	0.855228	0.877323	0.850123	0.86829	0.898732	0.926915	0.913536	0.912565	0.881179
112	0.887359	0.903024	0.886678	0.885749	0.701833	0.741254	0.673058	0.702981	0.879189	0.866767	0.887224	0.850323	0.683319	0.700084	0.704839	0.70551	0.878503	0.8521	0.878209	0.880206	0.778892	0.790971	0.762929	0.787426	0.889488	0.873309	0.922642	0.89059	0.899848	0.932481	0.922392	0.979856	0.915551	0.909325	0.884913	0.889394	0.926436	0.910208	0.912608	0.93197	0.86144	0.874865	0.866062	0.879088	0.901698	0.924746	0.916476	0.916093	0.875182
113	0.879408	0.888303	0.880597	0.88447	0.701055	0.75079	0.668126	0.711397	0.885968	0.867745	0.885009	0.859339	0.685273	0.71457	0.69937	0.703482	0.883673	0.854996	0.874498	0.880952	0.773679	0.802345	0.757953	0.777586	0.891554	0.866112	0.911455	0.885804	0.901579	0.925957	0.910988	0.97449	0.907368	0.909116	0.885984	0.892178	0.926013	0.906066	0.897796	0.933811	0.860253	0.874109	0.86229	0.878809	0.9098	0.91981	0.916376	0.923696	0.873358
114	0.878755	0.893388	0.880164	0.893702	0.698329	0.743239	0.673906	0.706625	0.885729	0.855806	0.885256	0.855933	0.68214	0.704041	0.699568	0.70439	0.871869	0.84535	0.876233	0.877237	0.778703	0.79211	0.767592	0.777034	0.875955	0.874987	0.908853	0.892864	0.890023	0.918537	0.901893	0.974261	0.900417	0.909957	0.866697	0.899391	0.924994	0.914666	0.906704	0.933811	0.850342	0.879404	0.857147	0.868645	0.908573	0.909292	0.91516	0.917564	0.881112
115	0.879191	0.896733	0.873409	0.889406	0.699554	0.729788	0.675124	0.70331	0.873194	0.858678	0.876035	0.855801	0.684681	0.70363	0.693703	0.701133	0.876846	0.849895	0.870044	0.88062	0.76652	0.782881	0.757798	0.779847	0.881088	0.865832	0.917927	0.889294	0.880568	0.905206	0.888882	0.958902	0.911013	0.91331	0.874854	0.887058	0.916096	0.905121	0.906973	0.9279	0.860114	0.871528	0.859229	0.870185	0.896659	0.914007	0.914092	0.927127	0.870035
116	0.877658	0.893388	0.877278	0.880467	0.686263	0.73982	0.669029	0.699666	0.872163	0.858284	0.866324	0.851794	0.679476	0.699471	0.695541	0.704872	0.876081	0.840181	0.880935	0.873439	0.764484	0.778376	0.757279	0.775879	0.880756	0.871563	0.917152	0.89432	0.874158	0.887694	0.897207	0.954961	0.892299	0.895079	0.87372	0.884146	0.923792	0.898937	0.906277	0.919491	0.852368	0.86151	0.854678	0.871797	0.899391	0.912381	0.904551	0.919724	0.870035
117	0.886049	0.894458	0.874332	0.888359	0.702446	0.741309	0.668974	0.701719	0.865867	0.855284	0.880893	0.844849	0.674629	0.694848	0.695393	0.695844	0.874358	0.840322	0.872026	0.873937	0.763961	0.781656	0.759973	0.770457	0.880357	0.873729	0.926438	0.888078	0.869955	0.89383	0.88042	0.941315	0.90723	0.902063	0.873484	0.89009	0.912611	0.906013	0.901981	0.929343	0.856415	0.871592	0.852467	0.87243	0.899816	0.913356	0.91536	0.921782	0.872056
118	0.87343	0.892318	0.877771	0.887488	0.692824	0.741417	0.667119	0.700328	0.876766	0.858939	0.877082	0.857468	0.674037	0.7006	0.698475	0.692477	0.871803	0.844248	0.871202	0.884418	0.763157	0.772863	0.747275	0.773919	0.875758	0.86087	0.912299	0.889698	0.8657	0.890427	0.888184	0.929041	0.900555	0.907093	0.876517	0.886739	0.913991	0.901979	0.900749	0.929738	0.85048	0.881293	0.848303	0.874603	0.8976	0.910429	0.91404	0.91835	0.873425
119	0.880649	0.897	0.878321	0.888824	0.695771	0.740924	0.674332	0.698075	0.87041	0.870223	0.872903	0.845917	0.686988	0.702295	0.697182	0.692316	0.878442	0.858025	0.859159	0.865932	0.756757	0.78126	0.748103	0.770155	0.876556	0.858079	0.912931	0.896025	0.863545	0.882116	0.881747	0.928757	0.902757	0.897873	0.877529	0.893193	0.91814	0.903392	0.907404	0.928226	0.855786	0.87178	0.858513	0.877198	0.907681	0.917208	0.919016	0.918694	0.873425
120	0.874741	0.888769	0.865116	0.883831	0.694215	0.737947	0.665264	0.70119	0.864475	0.8515	0.869766	0.84732	0.669841	0.689866	0.688233	0.693812	0.868102	0.841975	0.865261	0.884993	0.761118	0.77238	0.743131	0.770104	0.872826	0.859965	0.903931	0.879477	0.853984	0.874363	0.86419	0.907745	0.894432	0.894661	0.868361	0.889018	0.919341	0.89726	0.895811	0.91588	0.845246	0.869951	0.840367	0.870819	0.897506	0.916067	0.911452	0.909721	0.87766
121	0.879922	0.898138	0.871875	0.880174	0.689988	0.733701	0.66696	0.697013	0.874952	0.858222	0.857228	0.850259	0.672973	0.698801	0.702849	0.696752	0.866572	0.842317	0.877881	0.873522	0.754907	0.76617	0.74743	0.767996	0.873091	0.860802	0.918771	0.891159	0.85104	0.875144	0.870976	0.913225	0.896291	0.892917	0.86991	0.872318	0.920904	0.905333	0.894953	0.926715	0.856763	0.868818	0.852854	0.867312	0.899628	0.906581	0.887755	0.908934	0.86834
122	0.873282	0.88837	0.869234	0.877971	0.694773	0.736182	0.664205	0.694293	0.865567	0.861483	0.872287	0.850391	0.679417	0.69382	0.693455	0.688687	0.860637	0.841424	0.882254	0.875175	0.744719	0.768271	0.741316	0.76197	0.873423	0.858355	0.916944	0.883615	0.846365	0.865605	0.861881	0.903405	0.892988	0.896618	0.865089	0.880413	0.909964	0.900718	0.891411	0.924024	0.857321	0.868502	0.844985	0.86675	0.899816	0.908911	0.903031	0.908297	0.868537
123	0.876491	0.892318	0.868251	0.879246	0.683316	0.734914	0.664416	0.699995	0.868534	0.851306	0.870135	0.844249	0.675339	0.70173	0.685253	0.69344	0.872889	0.835358	0.867405	0.875667	0.75216	0.769231	0.745203	0.767342	0.875225	0.867302	0.9251	0.887913	0.838696	0.871576	0.859644	0.910486	0.905028	0.889983	0.867709	0.881995	0.922827	0.903968	0.902465	0.92954	0.856906	0.873481	0.850839	0.864227	0.896941	0.910051	0.894911	0.914916	0.874467
124	0.872921	0.894326	0.867452	0.879303	0.68932	0.729734	0.665423	0.693302	0.861208	0.851111	0.868535	0.840974	0.675339	0.689915	0.694647	0.690022	0.86491	0.844936	0.862789	0.871792	0.744956	0.765515	0.728047	0.757302	0.874888	0.867931	0.90048	0.88386	0.839273	0.843799	0.848521	0.885304	0.900417	0.895428	0.867113	0.876556	0.913511	0.908374	0.896241	0.922908	0.847897	0.864284	0.844073	0.855532	0.907632	0.899637	0.897955	0.908297	0.86834
125	0.87073	0.89225	0.859529	0.879535	0.695382	0.73348	0.666167	0.692703	0.863266	0.852545	0.866018	0.846584	0.667947	0.686373	0.688781	0.695844	0.870208	0.83605	0.875409	0.867745	0.744055	0.76477	0.733333	0.756551	0.878757	0.864018	0.920741	0.882802	0.827454	0.840509	0.847122	0.879769	0.894432	0.891518	0.870091	0.874973	0.910685	0.905645	0.891034	0.923891	0.836308	0.864596	0.848757	0.86598	0.897788	0.907284	0.898667	0.900744	0.866578
126	0.873504	0.888303	0.858362	0.868625	0.689654	0.729071	0.659858	0.686473	0.868047	0.851961	0.85735	0.837704	0.668539	0.688374	0.68048	0.686283	0.85457	0.833017	0.863861	0.855616	0.739031	0.758646	0.733281	0.751981	0.869227	0.858355	0.902169	0.882478	0.82488	0.841679	0.832712	0.874743	0.893677	0.896125	0.852883	0.871179	0.906478	0.912829	0.891303	0.914369	0.848945	0.856284	0.844464	0.854341	0.895199	0.89579	0.897751	0.894959	0.871077
127	0.865771	0.893588	0.859345	0.875413	0.692211	0.726038	0.66182	0.689588	0.860359	0.854567	0.862207	0.84191	0.669781	0.689197	0.683411	0.68687	0.867719	0.844038	0.869963	0.869149	0.743106	0.761141	0.727477	0.748768	0.872889	0.860033	0.908572	0.880045	0.816264	0.837997	0.832779	0.868979	0.90537	0.893405	0.861813	0.88149	0.916155	0.908374	0.895114	0.91476	0.843358	0.859622	0.842511	0.864227	0.896234	0.904248	0.899935	0.908053	0.867101
128	0.878973	0.882079	0.864013	0.872164	0.684094	0.729179	0.659802	0.694893	0.862295	0.84785	0.858334	0.847588	0.666708	0.687914	0.685302	0.688526	0.862167	0.833982	0.869548	0.854461	0.741638	0.757291	0.723538	0.745654	0.867824	0.85598	0.905195	0.882558	0.818521	0.830413	0.83033	0.860126	0.892711	0.897246	0.861934	0.865677	0.910444	0.903288	0.894469	0.918177	0.827932	0.863528	0.851035	0.84817	0.895575	0.891288	0.896483	0.901921	0.867687
129	0.872115	0.887967	0.86567	0.873614	0.684872	0.730393	0.656729	0.69045	0.855395	0.846416	0.863003	0.835632	0.667062	0.689709	0.683959	0.686389	0.86287	0.8222	0.868476	0.878558	0.73595	0.747317	0.71815	0.741385	0.866027	0.857586	0.913355	0.881341	0.819679	0.836493	0.825015	0.866292	0.915897	0.89885	0.861934	0.8689	0.901911	0.894114	0.887653	0.915224	0.835264	0.858045	0.840429	0.856232	0.888937	0.906689	0.895471	0.903589	0.874596
130	0.868762	0.885021	0.856579	0.873964	0.679591	0.730723	0.653496	0.683557	0.863022	0.843544	0.855197	0.838703	0.664993	0.68966	0.691716	0.688847	0.865996	0.837011	0.861135	0.858419	0.731494	0.748542	0.720741	0.745001	0.872226	0.868627	0.91258	0.89619	0.811483	0.826954	0.81683	0.862295	0.887896	0.891727	0.856693	0.865358	0.9063	0.902503	0.889853	0.918044	0.844269	0.858549	0.845114	0.85006	0.884038	0.89785	0.895875	0.892801	0.864561
131	0.873722	0.886095	0.846999	0.867521	0.687209	0.726864	0.654289	0.689259	0.865746	0.856722	0.858087	0.839839	0.664993	0.686938	0.677595	0.687563	0.860189	0.829091	0.862703	0.876496	0.725569	0.74325	0.724576	0.739128	0.86656	0.860106	0.903506	0.882558	0.804497	0.812006	0.817178	0.838715	0.882669	0.880972	0.862052	0.873014	0.914053	0.898937	0.891249	0.914434	0.835121	0.856912	0.848303	0.858967	0.890913	0.891396	0.898715	0.901628	0.868859
132	0.857677	0.881005	0.852405	0.873846	0.686707	0.73111	0.655774	0.686339	0.858423	0.847783	0.863497	0.831762	0.665585	0.684163	0.679236	0.691251	0.863059	0.831295	0.85792	0.869564	0.730737	0.744737	0.717267	0.745051	0.86976	0.855913	0.901324	0.8854	0.801922	0.819146	0.812285	0.840885	0.887692	0.880624	0.849788	0.873834	0.897042	0.900562	0.887064	0.927308	0.840636	0.857228	0.839975	0.863806	0.88432	0.889609	0.894506	0.897606	0.86521
133	0.860812	0.8703	0.849395	0.86601	0.685316	0.723944	0.65567	0.686473	0.863448	0.84935	0.857656	0.826752	0.664342	0.680722	0.67506	0.680833	0.8584	0.825575	0.864846	0.859082	0.717987	0.743685	0.714105	0.746961	0.873293	0.866813	0.909204	0.868443	0.791886	0.815186	0.803678	0.828098	0.89519	0.884743	0.851989	0.869787	0.896259	0.895267	0.892053	0.919164	0.837076	0.845382	0.842186	0.844173	0.875374	0.882014	0.882226	0.894519	0.856739
134	0.85425	0.870834	0.855106	0.871235	0.680314	0.726864	0.649782	0.683557	0.861691	0.845894	0.851387	0.825684	0.660499	0.684163	0.675011	0.683773	0.858975	0.840112	0.860311	0.876164	0.725143	0.738876	0.712758	0.741385	0.866358	0.858007	0.91068	0.877936	0.799767	0.810224	0.808504	0.829751	0.874205	0.881042	0.851157	0.860743	0.90257	0.894218	0.893718	0.906222	0.841614	0.847523	0.83139	0.848028	0.873253	0.887384	0.892679	0.893832	0.864624
135	0.858552	0.876391	0.860204	0.864035	0.682872	0.71821	0.6536	0.683224	0.857697	0.84361	0.868414	0.833897	0.661503	0.682573	0.680728	0.683613	0.855467	0.833499	0.859568	0.856357	0.725665	0.734194	0.720171	0.736467	0.864825	0.84522	0.901961	0.879641	0.795093	0.797505	0.797313	0.829183	0.880329	0.884534	0.8508	0.854036	0.90666	0.894166	0.895222	0.912858	0.833028	0.858109	0.836461	0.854341	0.875657	0.889066	0.889835	0.901041	0.859347
136	0.855635	0.873645	0.85265	0.872917	0.679756	0.727694	0.644854	0.692507	0.858301	0.846221	0.852124	0.829623	0.664993	0.679592	0.675555	0.681636	0.855722	0.825024	0.862622	0.860155	0.71775	0.734588	0.711359	0.738024	0.866959	0.848296	0.908009	0.877936	0.787211	0.803809	0.795986	0.829637	0.88611	0.88293	0.846571	0.857706	0.903954	0.894743	0.884972	0.918113	0.839659	0.849792	0.835554	0.845576	0.878291	0.892862	0.888466	0.895696	0.863778
137	0.855125	0.872711	0.852955	0.857361	0.684538	0.721133	0.644906	0.683753	0.850853	0.838588	0.847455	0.837104	0.657188	0.678975	0.675955	0.683664	0.855595	0.828262	0.868476	0.867579	0.71756	0.734719	0.704414	0.732699	0.860961	0.84536	0.900342	0.878016	0.77949	0.786184	0.793605	0.812167	0.874205	0.876923	0.843001	0.859918	0.910084	0.884573	0.891303	0.912528	0.826045	0.854015	0.834966	0.845784	0.883428	0.887219	0.886894	0.88878	0.860389
138	0.853592	0.875317	0.844173	0.856489	0.679202	0.724108	0.65323	0.683491	0.849704	0.833043	0.847702	0.826152	0.667121	0.680261	0.676054	0.679338	0.854509	0.815241	0.856848	0.86618	0.710639	0.733625	0.711981	0.732449	0.862163	0.848436	0.905758	0.88175	0.775758	0.783004	0.792278	0.818618	0.876342	0.879787	0.848952	0.861439	0.906959	0.887194	0.887868	0.916602	0.833448	0.853762	0.832689	0.848799	0.873113	0.892753	0.884814	0.89903	0.856672
139	0.854102	0.87224	0.848472	0.857943	0.680758	0.720746	0.649997	0.672684	0.849278	0.842177	0.851881	0.826752	0.662806	0.681133	0.680728	0.680782	0.861785	0.827989	0.850994	0.850497	0.716708	0.738613	0.70996	0.727882	0.862163	0.852769	0.897385	0.874934	0.772924	0.785234	0.793677	0.809197	0.883358	0.885441	0.842942	0.857453	0.89548	0.890232	0.888941	0.914829	0.826607	0.847651	0.842645	0.849994	0.87735	0.896601	0.881922	0.896529	0.848591
140	0.852861	0.874451	0.852341	0.854054	0.683815	0.714739	0.644747	0.685082	0.855151	0.836238	0.854892	0.829291	0.661742	0.681286	0.68013	0.682063	0.861081	0.821995	0.859487	0.863372	0.715618	0.732269	0.708404	0.728133	0.86076	0.849065	0.8938	0.874531	0.773658	0.777818	0.780453	0.804573	0.880398	0.870846	0.851334	0.853468	0.901431	0.892593	0.885402	0.909046	0.836451	0.852818	0.831648	0.846417	0.879706	0.892862	0.891307	0.898097	0.852111
141	0.853444	0.87398	0.843375	0.858464	0.667356	0.712753	0.645276	0.683224	0.846132	0.829521	0.844565	0.824481	0.663751	0.679697	0.677348	0.678218	0.855212	0.816621	0.854866	0.860647	0.714194	0.729689	0.706589	0.725472	0.859164	0.849761	0.903294	0.877936	0.764411	0.779769	0.78633	0.802517	0.876134	0.863792	0.839725	0.854102	0.911708	0.893538	0.893987	0.90793	0.817321	0.84557	0.825082	0.843752	0.875563	0.880877	0.881666	0.88878	0.861431
142	0.849944	0.867825	0.850009	0.855793	0.68187	0.715674	0.655933	0.683291	0.848795	0.834477	0.852865	0.828287	0.652634	0.671992	0.666907	0.674745	0.852148	0.815587	0.857344	0.849922	0.710876	0.727677	0.703118	0.72773	0.861029	0.849413	0.904069	0.870796	0.767303	0.772519	0.781925	0.803717	0.877716	0.876225	0.845143	0.855175	0.903652	0.881899	0.894684	0.911214	0.829606	0.845698	0.833667	0.845085	0.871747	0.893838	0.88461	0.902755	0.851981
143	0.859793	0.865015	0.84915	0.8634	0.674362	0.720525	0.646498	0.685015	0.847098	0.832716	0.857413	0.826952	0.657128	0.677434	0.67511	0.678057	0.864339	0.830398	0.854128	0.861227	0.712537	0.72912	0.701771	0.726525	0.859697	0.858635	0.900554	0.873474	0.763205	0.777539	0.777868	0.792299	0.877577	0.878527	0.846214	0.853596	0.915736	0.886146	0.892968	0.914893	0.826464	0.84595	0.832497	0.844943	0.879563	0.887601	0.891055	0.896873	0.860585
144	0.85155	0.871773	0.845277	0.856607	0.677976	0.717825	0.654078	0.67938	0.850731	0.829454	0.842475	0.828555	0.658784	0.67194	0.668	0.677416	0.857762	0.820201	0.86559	0.865517	0.708459	0.724659	0.696692	0.724568	0.861629	0.844103	0.900905	0.875179	0.76646	0.765099	0.784233	0.7879	0.877854	0.876783	0.847646	0.854479	0.904555	0.885569	0.895811	0.920869	0.821716	0.849164	0.8403	0.843402	0.868168	0.887219	0.881666	0.895646	0.850416
145	0.844109	0.857586	0.828143	0.845808	0.677198	0.718651	0.64358	0.686739	0.839289	0.824498	0.840692	0.815936	0.651451	0.662848	0.660841	0.673195	0.851572	0.818342	0.846701	0.850248	0.703246	0.718139	0.693997	0.720953	0.846232	0.843266	0.892532	0.872092	0.759528	0.763761	0.768565	0.777737	0.865607	0.86833	0.839191	0.851318	0.908824	0.877861	0.882933	0.921264	0.815924	0.851621	0.826314	0.838214	0.860397	0.878926	0.87375	0.888143	0.852893
146	0.8525	0.870232	0.845032	0.850975	0.672472	0.719478	0.652967	0.685082	0.850005	0.837543	0.846349	0.819539	0.649148	0.674509	0.670584	0.677095	0.852148	0.824887	0.858663	0.863289	0.706801	0.731483	0.702912	0.720953	0.856295	0.852629	0.90006	0.875259	0.761259	0.762815	0.77297	0.789328	0.88019	0.877829	0.845559	0.850431	0.912491	0.8841	0.891249	0.91673	0.829677	0.844818	0.830153	0.845085	0.8636	0.882231	0.876134	0.888683	0.8525
147	0.852569	0.863809	0.843314	0.848247	0.671749	0.715235	0.646868	0.67719	0.843165	0.828414	0.855444	0.822814	0.653583	0.67528	0.670782	0.671966	0.850741	0.819649	0.861717	0.854543	0.704053	0.719102	0.693997	0.716434	0.860293	0.837816	0.892181	0.869335	0.753012	0.757849	0.764784	0.781623	0.867466	0.87371	0.844429	0.864347	0.907199	0.874455	0.894361	0.921264	0.83135	0.84425	0.830415	0.833583	0.879093	0.882448	0.885066	0.884712	0.857455
148	0.851624	0.871038	0.850559	0.851904	0.671749	0.716942	0.644587	0.679976	0.84474	0.831415	0.850344	0.82101	0.660852	0.669988	0.671281	0.675012	0.842639	0.819513	0.839198	0.858502	0.706278	0.72549	0.695966	0.724318	0.850163	0.849621	0.894008	0.880449	0.751069	0.761476	0.772689	0.784361	0.873104	0.874407	0.834487	0.851633	0.907622	0.880587	0.889803	0.904513	0.832609	0.84822	0.830024	0.835058	0.861809	0.87887	0.879078	0.88834	0.842268
149	0.84535	0.860731	0.838153	0.847726	0.667745	0.714021	0.65026	0.674737	0.849217	0.832326	0.845855	0.817803	0.652813	0.673017	0.664818	0.675066	0.846147	0.809867	0.846701	0.849176	0.697465	0.713109	0.694774	0.711414	0.852032	0.845989	0.90674	0.857493	0.743031	0.750822	0.75989	0.773342	0.865815	0.874128	0.840439	0.853783	0.894697	0.878069	0.888299	0.903071	0.814599	0.838455	0.822021	0.835128	0.870852	0.891071	0.87781	0.880887	0.84064
150	0.837983	0.868695	0.836804	0.851558	0.663184	0.716612	0.647079	0.667845	0.84256	0.826715	0.844628	0.817136	0.656596	0.665675	0.671132	0.674479	0.851001	0.808696	0.84802	0.847937	0.69642	0.717966	0.695705	0.717338	0.857496	0.849901	0.886341	0.866578	0.753221	0.758799	0.765133	0.75884	0.872008	0.860579	0.84151	0.853406	0.898604	0.878753	0.876548	0.914631	0.811806	0.847083	0.822021	0.839754	0.870663	0.889066	0.873598	0.888977	0.848591
151	0.843525	0.869298	0.83717	0.838086	0.66402	0.714518	0.645172	0.671026	0.848551	0.826193	0.842107	0.82181	0.652221	0.661666	0.657659	0.667268	0.837979	0.811247	0.861631	0.858999	0.697654	0.715559	0.694461	0.718543	0.86123	0.84508	0.890705	0.869011	0.737041	0.741786	0.756952	0.762722	0.881018	0.86449	0.830321	0.840501	0.902993	0.880326	0.877029	0.904513	0.825487	0.839963	0.821696	0.822928	0.868402	0.893079	0.874817	0.886426	0.853546
152	0.844549	0.852836	0.838462	0.8508	0.671026	0.70862	0.647187	0.675732	0.843526	0.822215	0.841307	0.820411	0.650979	0.665518	0.666112	0.669456	0.843211	0.80222	0.837792	0.835062	0.694195	0.712147	0.691145	0.709105	0.845967	0.833274	0.89619	0.868283	0.74161	0.74915	0.760447	0.755529	0.871661	0.860928	0.832106	0.843662	0.897221	0.885097	0.882556	0.9032	0.817111	0.834232	0.833534	0.831901	0.86407	0.889878	0.886082	0.883925	0.853739
153	0.840756	0.856983	0.830659	0.845575	0.66652	0.708011	0.644058	0.668373	0.831905	0.822932	0.842781	0.81774	0.644829	0.674147	0.655622	0.670153	0.840788	0.815587	0.837216	0.849341	0.689739	0.709697	0.687983	0.703882	0.838634	0.828733	0.886765	0.860171	0.739039	0.741004	0.754851	0.75336	0.867808	0.857088	0.830678	0.837464	0.893375	0.872462	0.88261	0.898276	0.815367	0.832655	0.821371	0.834004	0.864119	0.876484	0.874866	0.875835	0.852044
154	0.833389	0.860664	0.834898	0.837565	0.66947	0.705972	0.630857	0.674141	0.838988	0.819476	0.841307	0.822078	0.649974	0.668189	0.660544	0.666254	0.840978	0.804356	0.858911	0.851077	0.693387	0.708952	0.697781	0.713171	0.850432	0.832994	0.890493	0.863008	0.734781	0.737993	0.747368	0.755131	0.867189	0.863862	0.837045	0.845626	0.893313	0.880955	0.885883	0.898143	0.814318	0.837066	0.818836	0.832884	0.866238	0.877191	0.87177	0.884759	0.841485
155	0.833463	0.864611	0.832566	0.839597	0.662127	0.707736	0.635841	0.673146	0.839171	0.820586	0.842844	0.813529	0.649502	0.669886	0.660791	0.673144	0.852847	0.820342	0.847611	0.842575	0.690543	0.706286	0.679588	0.701171	0.845434	0.832854	0.885497	0.864065	0.735307	0.740726	0.756459	0.751249	0.863821	0.866238	0.83014	0.843032	0.893673	0.888135	0.889264	0.903002	0.825139	0.836057	0.823778	0.82538	0.861715	0.887002	0.879638	0.880347	0.847679
156	0.847318	0.855913	0.841657	0.848536	0.669411	0.715398	0.649571	0.673146	0.844862	0.822932	0.836022	0.816268	0.648851	0.658584	0.668399	0.662194	0.847682	0.814621	0.843566	0.848352	0.68609	0.706068	0.687	0.711062	0.850566	0.842985	0.89028	0.869744	0.731527	0.738048	0.759678	0.750049	0.866157	0.8684	0.837759	0.843285	0.893072	0.886458	0.889907	0.905303	0.811105	0.834232	0.818119	0.841578	0.867039	0.88695	0.875934	0.875002	0.847352
157	0.832296	0.860731	0.83318	0.840644	0.66591	0.704816	0.640137	0.669302	0.828333	0.815953	0.831412	0.811126	0.634423	0.658277	0.656616	0.662194	0.843404	0.816206	0.845629	0.841088	0.69154	0.708911	0.687258	0.704535	0.838567	0.836974	0.888172	0.865197	0.730212	0.734704	0.738834	0.743654	0.857836	0.855688	0.832224	0.835443	0.893976	0.882316	0.878102	0.891772	0.798892	0.837698	0.811616	0.82959	0.860021	0.881637	0.874462	0.883485	0.842075
158	0.839664	0.85638	0.829126	0.848365	0.66791	0.706743	0.642469	0.675999	0.82276	0.823976	0.834975	0.826552	0.649323	0.665881	0.658603	0.673782	0.841619	0.797397	0.846292	0.846865	0.69078	0.71066	0.681818	0.709454	0.847967	0.832854	0.883527	0.875094	0.731264	0.734088	0.744638	0.737145	0.864025	0.855758	0.829724	0.845559	0.893914	0.876864	0.884006	0.90031	0.815224	0.842549	0.823324	0.834779	0.861997	0.892103	0.873193	0.87868	0.839142
159	0.843382	0.856181	0.83023	0.838029	0.664186	0.707185	0.639129	0.664396	0.839715	0.81987	0.839833	0.816736	0.647727	0.662335	0.656068	0.666575	0.842191	0.814621	0.845629	0.845626	0.684904	0.705454	0.681505	0.704837	0.844233	0.844799	0.888029	0.860899	0.722751	0.729459	0.739323	0.734004	0.858317	0.864769	0.823828	0.840944	0.8956	0.883576	0.883253	0.89315	0.810338	0.830955	0.824886	0.822578	0.856111	0.884508	0.872533	0.873138	0.845657
160	0.841923	0.862069	0.827774	0.839715	0.669969	0.710384	0.641725	0.662606	0.837231	0.822542	0.837434	0.809722	0.648616	0.670758	0.669393	0.666575	0.848253	0.8129	0.854785	0.85215	0.687369	0.710222	0.688244	0.705588	0.85023	0.830058	0.891757	0.863576	0.734941	0.735874	0.743447	0.738801	0.861823	0.86428	0.827939	0.846193	0.901369	0.888399	0.882341	0.901362	0.814037	0.830643	0.824494	0.838072	0.866754	0.888468	0.884966	0.877846	0.843314
161	0.845276	0.856045	0.820405	0.836694	0.665074	0.706247	0.633775	0.670164	0.836748	0.818692	0.829812	0.807656	0.636849	0.655914	0.663227	0.662139	0.835874	0.801878	0.854457	0.848766	0.689501	0.70681	0.682333	0.704986	0.845564	0.839353	0.892112	0.857493	0.723013	0.73141	0.737295	0.74371	0.866573	0.855479	0.839548	0.838223	0.887304	0.880955	0.883898	0.906814	0.813479	0.839587	0.814739	0.820896	0.870475	0.876918	0.873142	0.882014	0.837447
162	0.841483	0.860328	0.830844	0.851032	0.664798	0.713525	0.638174	0.672617	0.839715	0.811714	0.840386	0.809859	0.648497	0.660847	0.658702	0.670098	0.845062	0.81111	0.847196	0.84373	0.684381	0.706986	0.681505	0.699515	0.848231	0.832225	0.886059	0.856033	0.72916	0.733585	0.744919	0.735432	0.857286	0.854991	0.832522	0.842713	0.90618	0.897152	0.872736	0.905041	0.82144	0.832091	0.818965	0.821246	0.87189	0.881906	0.879486	0.88932	0.848005
163	0.837983	0.852632	0.823965	0.835126	0.66791	0.70228	0.632609	0.662343	0.835051	0.820193	0.835285	0.817072	0.645599	0.655708	0.66293	0.668818	0.830449	0.802429	0.837631	0.845217	0.68021	0.702611	0.677825	0.704082	0.850297	0.830547	0.886133	0.859762	0.726797	0.72405	0.728548	0.729207	0.859691	0.853386	0.820615	0.83797	0.89686	0.888503	0.869248	0.896765	0.805799	0.827805	0.808364	0.830011	0.869817	0.883641	0.866697	0.891184	0.83738
164	0.840682	0.853103	0.82624	0.834429	0.660516	0.708178	0.635101	0.663072	0.844375	0.818431	0.830428	0.810594	0.642467	0.66747	0.659547	0.670313	0.84347	0.804702	0.842494	0.845626	0.680685	0.705716	0.685598	0.704183	0.846501	0.830406	0.886133	0.863497	0.714873	0.717691	0.73911	0.737886	0.868705	0.854293	0.820615	0.84063	0.891091	0.897364	0.865705	0.902414	0.809151	0.829001	0.819418	0.826363	0.87382	0.883207	0.87771	0.890007	0.832621
165	0.836015	0.852029	0.824214	0.840876	0.658846	0.703327	0.629054	0.673279	0.840681	0.817325	0.827475	0.799906	0.633951	0.6667	0.661039	0.666038	0.837724	0.807872	0.840846	0.838694	0.681634	0.699507	0.678862	0.69806	0.841902	0.838933	0.884233	0.861303	0.723433	0.71161	0.727289	0.728639	0.863474	0.861905	0.823353	0.838666	0.893794	0.890496	0.864524	0.906943	0.808526	0.835681	0.814868	0.822786	0.870806	0.885974	0.88065	0.879857	0.84644
166	0.832662	0.847279	0.820955	0.829437	0.66274	0.703272	0.627569	0.665725	0.825971	0.804736	0.826617	0.808255	0.629635	0.656119	0.653285	0.657813	0.829618	0.797538	0.84794	0.839026	0.676658	0.693994	0.673264	0.694492	0.845098	0.834043	0.874877	0.857653	0.713558	0.710774	0.728267	0.730978	0.856597	0.855828	0.81371	0.839681	0.8864	0.885569	0.86914	0.897816	0.799936	0.824972	0.811157	0.823069	0.857808	0.876375	0.871922	0.883581	0.837187
167	0.834047	0.854839	0.822247	0.829669	0.65918	0.701671	0.63319	0.664134	0.836869	0.811909	0.834238	0.808187	0.644654	0.659665	0.650351	0.654982	0.838683	0.80043	0.845796	0.831353	0.679928	0.69535	0.674924	0.697003	0.834636	0.829918	0.875721	0.857573	0.722122	0.713898	0.727638	0.726011	0.86155	0.856111	0.814722	0.834871	0.89175	0.885462	0.86694	0.901624	0.803988	0.827048	0.814476	0.821874	0.862471	0.871713	0.865937	0.885592	0.827085
168	0.832588	0.851159	0.827099	0.835708	0.665019	0.706635	0.632394	0.664201	0.833297	0.807214	0.841676	0.809459	0.643471	0.663824	0.660742	0.657758	0.835619	0.804634	0.845468	0.847694	0.677225	0.70226	0.677515	0.69133	0.844766	0.827751	0.881349	0.855384	0.710983	0.723045	0.726868	0.727897	0.864853	0.8552	0.82371	0.836706	0.893615	0.87634	0.86442	0.902938	0.791699	0.826104	0.818186	0.825593	0.859927	0.879845	0.868066	0.890791	0.852044
169	0.830398	0.852632	0.819911	0.828276	0.663797	0.695331	0.634357	0.665854	0.824822	0.807147	0.832027	0.799375	0.637734	0.664542	0.660593	0.660432	0.834216	0.804634	0.838374	0.834404	0.683718	0.698806	0.67855	0.69419	0.838033	0.827684	0.883739	0.871364	0.712298	0.721428	0.729458	0.727609	0.858521	0.847031	0.82526	0.834556	0.887963	0.88001	0.87746	0.910493	0.798959	0.820245	0.818898	0.821383	0.865955	0.880605	0.866189	0.886476	0.836208
170	0.829231	0.844668	0.816965	0.82793	0.657903	0.700295	0.63356	0.668307	0.821855	0.810409	0.822069	0.80632	0.637262	0.654477	0.65244	0.658827	0.827257	0.797948	0.835153	0.840762	0.668742	0.687388	0.670364	0.694143	0.840902	0.833482	0.883808	0.863656	0.70652	0.712949	0.730436	0.72207	0.85687	0.853177	0.818531	0.827663	0.893014	0.878542	0.865974	0.893283	0.797982	0.817031	0.81194	0.818302	0.863269	0.875564	0.863397	0.876032	0.839531
171	0.836964	0.847746	0.82378	0.831762	0.665074	0.70862	0.638122	0.670297	0.839228	0.812041	0.829812	0.80592	0.634721	0.651601	0.650747	0.663262	0.836256	0.814207	0.844229	0.848849	0.679643	0.696574	0.674092	0.694042	0.847568	0.835368	0.884371	0.869091	0.713401	0.715516	0.726868	0.715505	0.853502	0.850383	0.821509	0.834303	0.887001	0.879698	0.880625	0.911476	0.808173	0.828057	0.812657	0.816898	0.86261	0.8844	0.874206	0.87971	0.835819
172	0.826536	0.839451	0.817948	0.83449	0.657789	0.701563	0.627625	0.669302	0.826454	0.800302	0.824096	0.805316	0.632061	0.655865	0.651047	0.660964	0.832554	0.793953	0.844148	0.84216	0.669643	0.693031	0.674924	0.688771	0.824241	0.833903	0.871708	0.850274	0.70468	0.699955	0.723862	0.709966	0.856527	0.853805	0.816209	0.82393	0.883756	0.875972	0.874132	0.901229	0.80629	0.825348	0.810575	0.814796	0.852581	0.87399	0.873242	0.882014	0.83145
173	0.821646	0.843934	0.81377	0.818466	0.660182	0.694397	0.631283	0.659095	0.821006	0.796385	0.820101	0.792965	0.630759	0.65499	0.651843	0.654074	0.829429	0.799742	0.835487	0.833497	0.675186	0.693249	0.67114	0.689522	0.832771	0.82985	0.876003	0.85165	0.708989	0.706256	0.729947	0.721671	0.839673	0.851708	0.811148	0.826585	0.879729	0.879958	0.870859	0.897881	0.798611	0.819869	0.809075	0.819351	0.85715	0.871765	0.874054	0.865832	0.837053
174	0.826536	0.848553	0.83011	0.833444	0.663573	0.695773	0.635364	0.653394	0.828333	0.801408	0.830181	0.802046	0.638504	0.661823	0.647816	0.658936	0.835298	0.808974	0.83392	0.84315	0.674382	0.698192	0.669223	0.686361	0.838768	0.820415	0.875648	0.856112	0.705048	0.693207	0.708193	0.71876	0.854945	0.851011	0.820795	0.828988	0.884419	0.881267	0.877994	0.899787	0.798053	0.831963	0.807518	0.817319	0.854557	0.87307	0.877862	0.873971	0.837773
175	0.829305	0.852564	0.819177	0.829033	0.651786	0.701121	0.632342	0.660619	0.820641	0.800107	0.827291	0.805048	0.6401	0.655659	0.659101	0.660111	0.817366	0.794436	0.842661	0.838036	0.675757	0.689533	0.663521	0.692183	0.828436	0.828941	0.88367	0.861712	0.704891	0.706035	0.719733	0.717048	0.8502	0.85639	0.815256	0.819882	0.887722	0.879538	0.86839	0.898864	0.80978	0.816591	0.808751	0.825243	0.858606	0.877191	0.877202	0.872501	0.833212
176	0.818219	0.842461	0.822921	0.828044	0.654787	0.700019	0.630009	0.65989	0.818949	0.801669	0.826001	0.801846	0.635547	0.660847	0.647417	0.664919	0.833003	0.803946	0.834081	0.841585	0.670352	0.693994	0.669274	0.691682	0.838836	0.833062	0.881631	0.854975	0.702579	0.705031	0.726031	0.71225	0.848479	0.847519	0.81502	0.822853	0.894034	0.88284	0.862274	0.901757	0.793791	0.821758	0.801077	0.832043	0.853052	0.869813	0.871721	0.867059	0.838489
177	0.826897	0.839316	0.811498	0.824387	0.658068	0.699081	0.628047	0.659624	0.826576	0.812369	0.820038	0.789359	0.6349	0.644308	0.649704	0.659042	0.821705	0.796089	0.835487	0.841585	0.668835	0.683451	0.665855	0.685907	0.822107	0.820134	0.866998	0.849865	0.695173	0.699676	0.706654	0.705741	0.849853	0.852057	0.806209	0.814882	0.885319	0.880062	0.873648	0.887175	0.788629	0.816087	0.796001	0.818651	0.85517	0.877894	0.872838	0.877749	0.826172
178	0.821136	0.842126	0.814015	0.819802	0.654398	0.695665	0.622852	0.656642	0.821855	0.792668	0.819611	0.800442	0.633832	0.651702	0.652787	0.658776	0.832427	0.790301	0.83301	0.834985	0.674285	0.688702	0.673419	0.68415	0.829306	0.828172	0.874665	0.855299	0.700268	0.701015	0.719385	0.702545	0.850265	0.846542	0.813172	0.822853	0.882132	0.881635	0.874186	0.891115	0.79526	0.82289	0.798737	0.812201	0.856254	0.87144	0.869133	0.875982	0.836794
179	0.833389	0.843195	0.80769	0.820905	0.656288	0.702718	0.630857	0.655913	0.820702	0.793974	0.821085	0.797903	0.637381	0.649701	0.648113	0.659469	0.834023	0.793817	0.835816	0.849176	0.663007	0.689968	0.661707	0.685606	0.836702	0.822233	0.873821	0.844186	0.697324	0.707539	0.715048	0.699061	0.844557	0.842209	0.814008	0.826204	0.874258	0.879225	0.867317	0.892493	0.794421	0.81798	0.801664	0.815353	0.853474	0.866668	0.869589	0.867646	0.831709
180	0.835579	0.841591	0.818193	0.82613	0.663074	0.697429	0.637378	0.665987	0.823308	0.805258	0.826001	0.7959	0.64625	0.663412	0.653434	0.661606	0.823494	0.800225	0.832929	0.826814	0.674334	0.696312	0.670725	0.690829	0.8375	0.822581	0.886059	0.853679	0.706465	0.702577	0.716935	0.715848	0.854395	0.844655	0.814542	0.8269	0.890549	0.876497	0.877083	0.897288	0.798539	0.820245	0.810966	0.824889	0.85677	0.873395	0.874662	0.876719	0.833145
181	0.820118	0.840453	0.811069	0.81748	0.656846	0.699853	0.629428	0.652265	0.81586	0.799779	0.817212	0.801378	0.627686	0.644925	0.653434	0.650656	0.824004	0.796367	0.8326	0.829534	0.667508	0.687695	0.668082	0.674361	0.833905	0.820487	0.877267	0.848	0.69869	0.690695	0.704766	0.7046	0.847448	0.848216	0.807813	0.821084	0.871614	0.873299	0.86737	0.896039	0.792886	0.808527	0.810054	0.814233	0.855216	0.871279	0.870198	0.877256	0.825126
182	0.826971	0.836038	0.812482	0.822473	0.659125	0.694451	0.631387	0.658695	0.817374	0.805585	0.820223	0.787823	0.63484	0.647801	0.649506	0.653647	0.822215	0.795538	0.83441	0.837212	0.669028	0.68765	0.666267	0.6839	0.828037	0.820903	0.884233	0.856192	0.695593	0.69906	0.719665	0.70146	0.851231	0.843888	0.811207	0.822032	0.876363	0.883996	0.873486	0.89072	0.803635	0.821946	0.806215	0.802595	0.858701	0.87399	0.873394	0.869706	0.827344
183	0.826096	0.835835	0.812787	0.814984	0.655679	0.687064	0.629002	0.65578	0.808172	0.792863	0.811743	0.800242	0.634249	0.649032	0.648958	0.645527	0.827895	0.802361	0.829379	0.83201	0.67206	0.682706	0.659219	0.680637	0.826773	0.826567	0.873609	0.851166	0.690758	0.694153	0.718615	0.701689	0.848271	0.841581	0.809006	0.819373	0.885982	0.870785	0.879929	0.894597	0.795956	0.811365	0.797954	0.815353	0.857477	0.867427	0.868574	0.885349	0.826562
184	0.81275	0.829879	0.816901	0.812023	0.658901	0.693567	0.623966	0.658499	0.816891	0.797368	0.821148	0.793433	0.629457	0.643949	0.646522	0.656744	0.824386	0.794573	0.831523	0.825244	0.669262	0.685594	0.66601	0.679381	0.833771	0.832713	0.880574	0.85319	0.693069	0.699562	0.715396	0.704257	0.841666	0.840675	0.812042	0.827915	0.876484	0.874139	0.872094	0.897421	0.790164	0.812057	0.805566	0.808903	0.859408	0.866452	0.865277	0.883925	0.822519
185	0.819752	0.838178	0.809347	0.81713	0.655734	0.69164	0.621634	0.658895	0.81368	0.794562	0.810759	0.793165	0.632533	0.647543	0.651295	0.652524	0.824131	0.791749	0.828722	0.829208	0.672676	0.685376	0.664401	0.68676	0.820242	0.816643	0.870513	0.838347	0.685926	0.699119	0.710502	0.703744	0.845866	0.836485	0.803705	0.81267	0.8751	0.874715	0.868175	0.887303	0.781993	0.811424	0.804783	0.813742	0.849142	0.876701	0.868878	0.879563	0.82806
186	0.8172	0.824394	0.817579	0.81713	0.652674	0.691089	0.632024	0.661081	0.815255	0.797235	0.81678	0.800374	0.632236	0.646926	0.647021	0.657171	0.819726	0.787063	0.82402	0.83028	0.659547	0.682575	0.657769	0.678226	0.827571	0.810984	0.87157	0.845732	0.696327	0.688017	0.71435	0.700146	0.84428	0.840326	0.813412	0.824245	0.883698	0.875344	0.866082	0.893742	0.800847	0.821382	0.802118	0.817106	0.85517	0.875942	0.858373	0.888927	0.820958
187	0.820261	0.83637	0.819606	0.817712	0.64856	0.685024	0.625929	0.659557	0.816225	0.802974	0.819301	0.799706	0.633185	0.651754	0.6504	0.652739	0.824896	0.784999	0.83301	0.825741	0.67116	0.688043	0.661449	0.683246	0.836967	0.820555	0.870375	0.856033	0.701528	0.697054	0.707283	0.696323	0.845315	0.835086	0.804839	0.816593	0.876902	0.874979	0.870321	0.891575	0.788839	0.811365	0.800623	0.814162	0.8458	0.872363	0.868017	0.87863	0.826172
188	0.814718	0.830953	0.797001	0.812198	0.657679	0.695223	0.627784	0.65326	0.810412	0.791624	0.81998	0.796036	0.624609	0.646874	0.644931	0.645582	0.822857	0.793607	0.824516	0.83028	0.660875	0.682402	0.659635	0.682041	0.823905	0.808469	0.876635	0.848972	0.682931	0.69064	0.703435	0.69615	0.834099	0.84731	0.800135	0.815644	0.882493	0.870573	0.870644	0.894202	0.792399	0.81086	0.793336	0.801612	0.862565	0.870681	0.863549	0.883191	0.836405
189	0.81771	0.827268	0.811498	0.815159	0.651228	0.692795	0.6237	0.645968	0.813802	0.791363	0.811558	0.788223	0.623724	0.645232	0.642396	0.64366	0.812833	0.796021	0.830785	0.811711	0.662295	0.685945	0.663882	0.676869	0.83477	0.814897	0.872834	0.838836	0.685506	0.689301	0.716098	0.684105	0.838914	0.844585	0.797695	0.824245	0.883396	0.874455	0.863186	0.88875	0.789744	0.81357	0.796459	0.808275	0.847448	0.87117	0.850509	0.872354	0.829495
190	0.818877	0.830482	0.810146	0.827523	0.658347	0.695886	0.623541	0.64935	0.813258	0.801996	0.809774	0.78642	0.633891	0.64436	0.644585	0.652152	0.823811	0.782171	0.83804	0.826731	0.661965	0.684762	0.660205	0.683297	0.824774	0.81378	0.872907	0.849461	0.681565	0.678926	0.71239	0.69598	0.846347	0.848774	0.806209	0.812985	0.876782	0.868687	0.863774	0.90353	0.785907	0.813065	0.799191	0.8007	0.86115	0.868946	0.857969	0.877356	0.830211
191	0.813116	0.829412	0.804988	0.823051	0.662296	0.683756	0.623596	0.652798	0.81586	0.798147	0.816537	0.786819	0.633891	0.649391	0.644235	0.651349	0.819282	0.78479	0.839855	0.829208	0.658836	0.674703	0.664662	0.67893	0.821905	0.812382	0.876072	0.855464	0.693595	0.694487	0.703643	0.69598	0.848683	0.833273	0.807519	0.820197	0.88604	0.868215	0.857281	0.890918	0.778995	0.810292	0.796851	0.805326	0.854512	0.863849	0.860101	0.876275	0.833668
192	0.817492	0.831085	0.80087	0.813127	0.650061	0.687173	0.622322	0.650012	0.809381	0.79743	0.81199	0.779074	0.623192	0.650161	0.648311	0.646436	0.824448	0.783756	0.815855	0.821446	0.658743	0.680346	0.657923	0.671449	0.817575	0.809935	0.861933	0.847756	0.680831	0.681827	0.697418	0.693068	0.84538	0.835435	0.799896	0.816402	0.882074	0.865906	0.860339	0.888029	0.780668	0.802608	0.794769	0.798876	0.853947	0.860652	0.861573	0.870687	0.82187
193	0.808009	0.822989	0.794545	0.80732	0.642164	0.686622	0.622641	0.650478	0.806597	0.798408	0.81709	0.788423	0.625673	0.641637	0.643888	0.639651	0.815963	0.788857	0.822701	0.827969	0.659214	0.680171	0.655645	0.672753	0.82364	0.809166	0.871007	0.852627	0.680093	0.685843	0.699868	0.689526	0.836578	0.831455	0.802634	0.810138	0.88592	0.865646	0.855512	0.893545	0.786465	0.802544	0.791125	0.805747	0.855453	0.860001	0.856853	0.866469	0.817765
194	0.814283	0.822183	0.803881	0.813416	0.647837	0.686238	0.618664	0.650674	0.803025	0.785234	0.799695	0.774732	0.620706	0.637837	0.646324	0.647023	0.811176	0.784102	0.82311	0.820954	0.662013	0.675317	0.661033	0.677323	0.826773	0.810143	0.860101	0.849217	0.686766	0.676865	0.697907	0.683876	0.83575	0.827614	0.799182	0.818552	0.881473	0.867167	0.856851	0.887896	0.779624	0.803864	0.788523	0.802595	0.85178	0.865098	0.862689	0.864558	0.823498
195	0.809759	0.831755	0.798599	0.805174	0.644443	0.698476	0.621741	0.65578	0.818888	0.787124	0.814448	0.793833	0.632946	0.649701	0.641102	0.653702	0.820751	0.786653	0.820805	0.833415	0.656559	0.678639	0.65528	0.682644	0.824904	0.814196	0.866998	0.851002	0.683614	0.683558	0.700705	0.685131	0.839192	0.834528	0.802693	0.823864	0.889529	0.861084	0.863397	0.887436	0.7836	0.809976	0.80049	0.811289	0.855829	0.864283	0.85594	0.874708	0.826562
196	0.820118	0.838713	0.807015	0.811966	0.647334	0.689049	0.619034	0.648088	0.815437	0.792606	0.80449	0.784884	0.628039	0.648313	0.645479	0.65573	0.812262	0.789959	0.831938	0.827803	0.654427	0.675141	0.658391	0.67933	0.817042	0.810844	0.87347	0.856681	0.681302	0.687405	0.697138	0.691924	0.838984	0.833831	0.804839	0.819563	0.891452	0.870677	0.866459	0.899259	0.782413	0.819236	0.792687	0.8068	0.856066	0.873881	0.860657	0.863281	0.819849
197	0.812607	0.827069	0.808243	0.806391	0.647503	0.686401	0.61909	0.654256	0.811744	0.797691	0.812048	0.786756	0.624077	0.648826	0.637871	0.65028	0.817814	0.779484	0.823029	0.819052	0.656752	0.671422	0.657095	0.670695	0.82637	0.822654	0.864253	0.843947	0.68025	0.675079	0.696789	0.688957	0.840154	0.840675	0.802634	0.812164	0.888626	0.86701	0.867155	0.889866	0.787442	0.812625	0.793012	0.800558	0.853379	0.87003	0.862181	0.872648	0.822063
198	0.818437	0.816698	0.802592	0.809006	0.641554	0.691806	0.621208	0.649017	0.806901	0.786345	0.810696	0.778071	0.631529	0.647031	0.648113	0.647289	0.816535	0.784931	0.827731	0.823182	0.657178	0.682096	0.653414	0.684303	0.820372	0.805814	0.86763	0.849705	0.680356	0.684728	0.698537	0.686216	0.834719	0.832924	0.800194	0.817161	0.885501	0.874455	0.861039	0.897288	0.783113	0.813694	0.792687	0.796353	0.852675	0.871062	0.861621	0.858723	0.824478
199	0.807791	0.831284	0.803451	0.807088	0.646281	0.690701	0.625344	0.650345	0.803569	0.789146	0.812727	0.782745	0.629814	0.640403	0.644931	0.644459	0.813985	0.786584	0.824429	0.827969	0.654097	0.675972	0.649321	0.679279	0.830171	0.815177	0.867349	0.841997	0.678464	0.67586	0.692873	0.684274	0.840704	0.838996	0.804777	0.817032	0.876123	0.871726	0.865332	0.890853	0.785135	0.808527	0.781432	0.808832	0.853285	0.881147	0.865225	0.868529	0.824281
200	0.811218	0.828274	0.800935	0.806509	0.650395	0.68701	0.625873	0.650145	0.811439	0.79404	0.814875	0.78622	0.631112	0.641379	0.645677	0.650175	0.819217	0.784653	0.818166	0.825078	0.658836	0.682489	0.659944	0.678727	0.828172	0.821324	0.870444	0.850274	0.682248	0.681438	0.704553	0.693751	0.83761	0.834807	0.795133	0.815263	0.896019	0.873615	0.872467	0.894464	0.773618	0.811424	0.787415	0.80105	0.858798	0.869327	0.868421	0.870197	0.825323
201	0.809398	0.823991	0.799522	0.799774	0.650395	0.681883	0.615961	0.640067	0.808111	0.789863	0.810943	0.785084	0.619583	0.642767	0.636481	0.649055	0.814368	0.782722	0.820638	0.814514	0.662439	0.674092	0.647868	0.668085	0.829037	0.810143	0.860807	0.838512	0.673581	0.680712	0.684756	0.67554	0.838711	0.833342	0.786322	0.81071	0.878829	0.872986	0.860393	0.903333	0.779414	0.797313	0.791512	0.805468	0.861575	0.869596	0.859337	0.864508	0.820305
202	0.816177	0.821045	0.795713	0.812023	0.644222	0.688828	0.618612	0.643582	0.807506	0.794757	0.812727	0.794233	0.627861	0.643638	0.64165	0.645155	0.813409	0.783756	0.826412	0.840596	0.648124	0.682096	0.65326	0.6719	0.823905	0.812309	0.870444	0.846459	0.683143	0.68205	0.700497	0.685529	0.828665	0.832854	0.793168	0.812479	0.877868	0.878385	0.865117	0.892824	0.781717	0.808779	0.786179	0.807079	0.857195	0.862495	0.871061	0.868579	0.820694
203	0.802831	0.824662	0.796327	0.806391	0.646391	0.68756	0.610396	0.647097	0.802481	0.778256	0.804427	0.785152	0.61917	0.636551	0.636927	0.645633	0.801988	0.777762	0.818166	0.819301	0.654334	0.673785	0.659583	0.668887	0.816374	0.806303	0.855742	0.836397	0.678676	0.679821	0.691542	0.68519	0.833896	0.827265	0.783285	0.807354	0.875041	0.865226	0.865921	0.89151	0.781369	0.812561	0.792749	0.802103	0.856205	0.869162	0.863349	0.86907	0.81268
204	0.808448	0.8179	0.797985	0.807784	0.640497	0.684803	0.620201	0.6404	0.79806	0.782756	0.794716	0.785884	0.623311	0.642662	0.641053	0.643124	0.80907	0.786375	0.820223	0.815669	0.656229	0.67956	0.65471	0.672353	0.822905	0.816851	0.860457	0.845732	0.676207	0.672178	0.695739	0.678167	0.829562	0.826149	0.796263	0.799765	0.886521	0.870993	0.857281	0.89834	0.787161	0.802984	0.784488	0.790673	0.853003	0.854142	0.867561	0.87152	0.814245
205	0.813991	0.824594	0.798908	0.805174	0.645055	0.684695	0.61368	0.651336	0.799936	0.787062	0.797911	0.778475	0.615208	0.636962	0.640257	0.6396	0.815198	0.782863	0.827564	0.819301	0.654616	0.679733	0.651187	0.674411	0.827172	0.8077	0.866717	0.836482	0.677361	0.671232	0.696929	0.670687	0.836851	0.826777	0.787573	0.797615	0.878108	0.868215	0.854974	0.901298	0.78451	0.799394	0.779741	0.797898	0.855784	0.859676	0.864057	0.87157	0.816133
206	0.811218	0.825396	0.798045	0.807552	0.648391	0.678684	0.614265	0.646964	0.81029	0.791757	0.803937	0.793497	0.630286	0.647696	0.638967	0.638476	0.813088	0.779142	0.818247	0.824829	0.646656	0.671815	0.649321	0.677323	0.81771	0.818601	0.87192	0.838995	0.679304	0.669277	0.695739	0.679536	0.829904	0.82866	0.79174	0.804256	0.878767	0.866486	0.855673	0.893609	0.779829	0.811805	0.783122	0.801541	0.852013	0.858427	0.874918	0.869413	0.822653
207	0.81144	0.816563	0.7943	0.798438	0.65223	0.687506	0.614743	0.643515	0.804295	0.787256	0.817027	0.78021	0.627801	0.641585	0.647219	0.654928	0.811048	0.777353	0.812058	0.815835	0.65528	0.680084	0.649995	0.68174	0.808642	0.8114	0.877691	0.844186	0.681196	0.680991	0.701267	0.686843	0.83761	0.834598	0.800194	0.813175	0.88069	0.871517	0.861682	0.88875	0.773546	0.797313	0.785921	0.807571	0.850745	0.855226	0.870502	0.870343	0.812613
208	0.810199	0.817097	0.793562	0.79786	0.649896	0.686071	0.619249	0.646301	0.805022	0.780862	0.80879	0.784616	0.627507	0.637321	0.634742	0.642697	0.812517	0.76915	0.809586	0.819301	0.6495	0.677373	0.64906	0.66929	0.820574	0.807768	0.866223	0.836886	0.677361	0.667604	0.689794	0.669831	0.82619	0.826986	0.788825	0.806534	0.876363	0.869892	0.862647	0.89512	0.774523	0.804873	0.784751	0.804698	0.85776	0.852355	0.874206	0.869606	0.814634
209	0.804147	0.811545	0.785888	0.797335	0.648725	0.680999	0.609388	0.642987	0.792065	0.782429	0.794963	0.781409	0.619702	0.638245	0.637821	0.639651	0.812517	0.775422	0.815192	0.810638	0.64732	0.662235	0.649112	0.666528	0.817441	0.807139	0.855318	0.826665	0.680462	0.671173	0.688463	0.675141	0.825982	0.822727	0.798586	0.8016	0.88045	0.865698	0.857174	0.883234	0.775434	0.798005	0.781823	0.798177	0.852487	0.851596	0.864869	0.870784	0.811374
210	0.801956	0.817501	0.791535	0.80407	0.646725	0.684361	0.613469	0.64723	0.792248	0.78719	0.799511	0.787087	0.631469	0.63578	0.634342	0.652899	0.80492	0.777831	0.814864	0.825902	0.652626	0.665605	0.647507	0.663163	0.823039	0.800291	0.864115	0.832179	0.67421	0.674965	0.686367	0.669089	0.827013	0.82482	0.795192	0.807673	0.864582	0.85474	0.854493	0.89801	0.780458	0.797125	0.783318	0.799089	0.853052	0.854901	0.864769	0.870884	0.812354
211	0.809981	0.821716	0.795099	0.806624	0.640329	0.684582	0.619408	0.643982	0.807928	0.782756	0.807563	0.782813	0.627213	0.645232	0.645232	0.639385	0.817814	0.790579	0.81899	0.813026	0.653433	0.677766	0.652483	0.670393	0.822439	0.804417	0.872552	0.843213	0.67463	0.675746	0.697907	0.670514	0.839053	0.835156	0.798527	0.81052	0.87522	0.861608	0.86399	0.891772	0.784229	0.810292	0.789043	0.795304	0.845326	0.864608	0.872938	0.87142	0.811965
212	0.807939	0.818974	0.79086	0.803838	0.64689	0.68756	0.621741	0.651603	0.794549	0.777278	0.801047	0.769594	0.625498	0.639326	0.637326	0.638476	0.801412	0.778455	0.814864	0.815669	0.648124	0.673347	0.648957	0.669341	0.81511	0.808257	0.857361	0.821634	0.673421	0.668272	0.68203	0.665949	0.829562	0.821886	0.786263	0.811149	0.87522	0.865226	0.862274	0.892888	0.771873	0.794544	0.788848	0.791093	0.837228	0.860001	0.853097	0.864655	0.81183
213	0.803633	0.814355	0.78785	0.800413	0.637606	0.683535	0.615113	0.63417	0.795576	0.779561	0.802337	0.774868	0.618578	0.636091	0.636131	0.647399	0.807602	0.770116	0.826331	0.814104	0.647887	0.669497	0.652273	0.661656	0.823107	0.806583	0.853066	0.836807	0.672792	0.675915	0.692873	0.661893	0.828461	0.823983	0.790194	0.800084	0.879608	0.858045	0.859374	0.879422	0.780039	0.791266	0.776423	0.792426	0.846459	0.862873	0.851424	0.866028	0.818807
214	0.793714	0.814958	0.794545	0.79542	0.648839	0.685024	0.615376	0.646435	0.797395	0.775778	0.798405	0.7752	0.623251	0.638196	0.642396	0.646224	0.816346	0.775558	0.819733	0.813109	0.649073	0.669411	0.652535	0.670996	0.819839	0.797288	0.856937	0.838347	0.666697	0.666878	0.685317	0.673311	0.825501	0.823913	0.789954	0.811593	0.86873	0.869788	0.870001	0.891836	0.77746	0.793155	0.785271	0.793409	0.843444	0.87144	0.854164	0.86034	0.804076
215	0.794519	0.813621	0.776183	0.79246	0.64372	0.683427	0.609863	0.642058	0.790612	0.768927	0.803074	0.778071	0.621004	0.639274	0.639264	0.645101	0.816346	0.772461	0.810658	0.817073	0.645329	0.66298	0.648957	0.663213	0.817042	0.812938	0.864678	0.833396	0.670218	0.667883	0.684199	0.672514	0.829904	0.816581	0.786204	0.800651	0.881954	0.867847	0.866082	0.883496	0.775296	0.797501	0.782927	0.797123	0.844528	0.871657	0.843708	0.859703	0.79671
216	0.795904	0.806994	0.792947	0.801342	0.633433	0.671739	0.609918	0.641129	0.79237	0.773623	0.791152	0.773396	0.619527	0.632597	0.638518	0.640935	0.802049	0.774114	0.808675	0.808327	0.646656	0.668535	0.647507	0.665823	0.812174	0.794353	0.862777	0.835266	0.667274	0.668943	0.691755	0.669144	0.817591	0.803171	0.781559	0.796223	0.883756	0.86208	0.862378	0.884217	0.77285	0.798322	0.786699	0.796986	0.832423	0.849535	0.84112	0.859066	0.807077
217	0.812093	0.810874	0.790246	0.793796	0.641664	0.67896	0.612569	0.649483	0.802359	0.774862	0.801663	0.776672	0.624434	0.641327	0.643938	0.648307	0.81526	0.767497	0.826083	0.818726	0.646371	0.661711	0.651964	0.665674	0.810578	0.813078	0.859119	0.838995	0.678621	0.668107	0.679019	0.671827	0.828595	0.819515	0.796918	0.80356	0.878949	0.867795	0.865651	0.892626	0.774109	0.790193	0.775707	0.792568	0.849895	0.861086	0.855785	0.865195	0.810788
218	0.803049	0.815357	0.79135	0.790717	0.643165	0.679731	0.611718	0.631584	0.796124	0.772839	0.799205	0.777339	0.621004	0.643074	0.63827	0.643981	0.800454	0.779484	0.811649	0.814679	0.642248	0.66989	0.646624	0.664923	0.810242	0.799735	0.854755	0.832509	0.671792	0.675357	0.687137	0.670801	0.821925	0.816162	0.784835	0.795779	0.882613	0.870521	0.85347	0.881787	0.778923	0.796685	0.763673	0.785206	0.840005	0.857126	0.851372	0.863478	0.806097
219	0.802104	0.807996	0.787545	0.793621	0.640552	0.682709	0.610555	0.64272	0.798	0.778645	0.789674	0.772465	0.623013	0.63645	0.633894	0.642431	0.798414	0.768326	0.813873	0.807747	0.647839	0.661011	0.642788	0.670596	0.810708	0.801341	0.857218	0.83194	0.669798	0.658792	0.688187	0.668687	0.827425	0.821467	0.789656	0.801981	0.879911	0.858097	0.854331	0.884217	0.763216	0.800463	0.773104	0.785414	0.848483	0.859134	0.856345	0.855975	0.813463
220	0.79984	0.81208	0.785888	0.796292	0.633657	0.682818	0.609281	0.645173	0.789946	0.78119	0.795947	0.784952	0.625498	0.64785	0.633894	0.635701	0.804793	0.76481	0.824844	0.816001	0.649926	0.673085	0.647974	0.673406	0.813976	0.801341	0.860032	0.835022	0.669323	0.669669	0.679929	0.669144	0.826532	0.817069	0.785847	0.798249	0.876061	0.861136	0.855724	0.894399	0.781507	0.79492	0.778505	0.784502	0.845326	0.854415	0.857869	0.86951	0.805511
221	0.795321	0.817165	0.789757	0.786364	0.637048	0.67725	0.62036	0.639272	0.793096	0.776756	0.791211	0.773733	0.626797	0.635115	0.634689	0.638903	0.80569	0.772461	0.813544	0.8127	0.649593	0.673696	0.643256	0.664821	0.817239	0.793168	0.860664	0.835181	0.668852	0.668943	0.692452	0.67006	0.826944	0.826359	0.789182	0.805457	0.880872	0.867323	0.857874	0.900641	0.7658	0.785283	0.761658	0.785697	0.851731	0.858319	0.851929	0.868429	0.81535
222	0.790653	0.800368	0.785763	0.790835	0.636604	0.68067	0.610396	0.638676	0.795637	0.773428	0.792563	0.771193	0.617753	0.630697	0.637574	0.631695	0.799561	0.759918	0.81899	0.807332	0.644713	0.666654	0.636623	0.658996	0.815841	0.79708	0.852434	0.823743	0.664334	0.662026	0.676851	0.662406	0.827083	0.819445	0.780786	0.795846	0.878286	0.860927	0.853524	0.889209	0.756514	0.779864	0.77584	0.782682	0.84594	0.859025	0.852641	0.868333	0.808445
223	0.797437	0.815561	0.78484	0.802967	0.643554	0.679952	0.611296	0.64723	0.79146	0.772255	0.789921	0.765988	0.622187	0.637269	0.63156	0.637251	0.806516	0.767155	0.81041	0.814348	0.646085	0.663067	0.639575	0.662161	0.819709	0.798265	0.860101	0.831127	0.662968	0.666435	0.684547	0.663893	0.832998	0.806803	0.78638	0.79464	0.872816	0.855372	0.865974	0.897224	0.767196	0.786287	0.77701	0.786675	0.844479	0.860596	0.861925	0.861517	0.807662
224	0.801447	0.806659	0.77784	0.791996	0.640384	0.674772	0.605993	0.650345	0.788371	0.776884	0.804674	0.771261	0.616863	0.630645	0.635435	0.63682	0.801091	0.769565	0.813959	0.814596	0.642722	0.663505	0.641805	0.671449	0.813976	0.802318	0.852227	0.824476	0.663388	0.665206	0.681401	0.65938	0.824742	0.819933	0.780013	0.802864	0.880151	0.856681	0.856585	0.896305	0.7614	0.792463	0.766018	0.787729	0.853947	0.859025	0.858325	0.856612	0.804599
225	0.79627	0.810339	0.780112	0.789906	0.635547	0.68155	0.61241	0.629527	0.79267	0.776689	0.794284	0.770862	0.617812	0.63121	0.631907	0.637251	0.796946	0.76874	0.805541	0.804778	0.638692	0.660793	0.643256	0.662912	0.809511	0.794773	0.852084	0.823504	0.661708	0.665763	0.674963	0.661779	0.824192	0.822727	0.783465	0.788443	0.877565	0.855056	0.85932	0.887303	0.767196	0.790445	0.778438	0.791935	0.84043	0.848234	0.853301	0.848522	0.804273
226	0.78912	0.818706	0.779313	0.788571	0.644387	0.688332	0.613469	0.638081	0.797638	0.766516	0.792748	0.770794	0.618757	0.631109	0.637227	0.641095	0.802115	0.773422	0.810081	0.809234	0.646322	0.667617	0.640977	0.662713	0.814043	0.7968	0.851871	0.830315	0.66822	0.660464	0.691963	0.666063	0.826259	0.814972	0.783407	0.792681	0.873417	0.849341	0.854439	0.892167	0.76231	0.794604	0.776943	0.792426	0.854934	0.856909	0.859337	0.868089	0.810006
227	0.803489	0.815892	0.791169	0.797974	0.644222	0.677692	0.616916	0.652732	0.789646	0.768538	0.787647	0.766919	0.624434	0.629411	0.639762	0.635008	0.806771	0.766468	0.813049	0.810141	0.650494	0.670197	0.65015	0.665123	0.816441	0.796451	0.852434	0.832668	0.661865	0.664425	0.678531	0.663377	0.823368	0.816441	0.779475	0.799765	0.8742	0.857101	0.857766	0.89394	0.771663	0.800463	0.772197	0.782191	0.83897	0.857399	0.865785	0.866665	0.817568
228	0.795103	0.806459	0.783921	0.783635	0.648226	0.678463	0.610236	0.641396	0.790856	0.772255	0.797174	0.773333	0.614914	0.633779	0.63126	0.639972	0.799561	0.766809	0.809505	0.82128	0.641443	0.664381	0.641029	0.667631	0.813909	0.79191	0.849832	0.835346	0.660919	0.659797	0.684407	0.665034	0.829835	0.821816	0.782928	0.792871	0.878767	0.856261	0.849662	0.889012	0.760284	0.790826	0.778113	0.786817	0.84349	0.859295	0.851269	0.863921	0.801795
229	0.790579	0.812211	0.777961	0.789964	0.638384	0.677196	0.604405	0.643053	0.780805	0.768211	0.786173	0.776204	0.611841	0.63234	0.625044	0.635912	0.800265	0.762605	0.806618	0.803457	0.641584	0.670853	0.646057	0.668284	0.810309	0.805534	0.855036	0.832668	0.663757	0.657343	0.678811	0.660982	0.82557	0.815112	0.77995	0.792175	0.877627	0.857938	0.849823	0.888686	0.766076	0.791958	0.775057	0.792988	0.83897	0.861194	0.852336	0.859359	0.800038
230	0.802104	0.806192	0.779498	0.794492	0.634435	0.672236	0.614687	0.641591	0.783894	0.765405	0.792626	0.770194	0.612314	0.63311	0.632154	0.643871	0.802432	0.771218	0.799686	0.803866	0.646181	0.662366	0.64196	0.670295	0.804446	0.808257	0.848638	0.825937	0.668852	0.662305	0.679581	0.658583	0.820824	0.821188	0.778287	0.792366	0.863799	0.86549	0.857658	0.882706	0.76866	0.792779	0.770373	0.781066	0.849191	0.854576	0.850509	0.863234	0.789738
231	0.789778	0.807461	0.777041	0.790717	0.644945	0.672841	0.607744	0.637019	0.799514	0.763644	0.794653	0.770594	0.622779	0.624739	0.629022	0.640935	0.800137	0.768189	0.804803	0.813607	0.645184	0.662194	0.64108	0.662611	0.817575	0.804557	0.855461	0.833157	0.663702	0.66649	0.686508	0.657612	0.823438	0.80764	0.779177	0.794578	0.872758	0.861715	0.853954	0.891575	0.765309	0.779424	0.767904	0.797614	0.841559	0.866399	0.859845	0.862057	0.807595
232	0.785694	0.809737	0.782998	0.790253	0.634046	0.673171	0.60032	0.635561	0.789885	0.761555	0.794594	0.76572	0.619881	0.635833	0.638818	0.635008	0.795477	0.765224	0.813792	0.807747	0.643338	0.66368	0.645847	0.66452	0.811376	0.794914	0.852508	0.832179	0.662285	0.659349	0.685525	0.65824	0.8244	0.815813	0.78305	0.799574	0.876844	0.866014	0.855512	0.88159	0.764332	0.792715	0.775511	0.784714	0.845894	0.864664	0.857717	0.867352	0.807077
233	0.802688	0.804651	0.779438	0.793274	0.635547	0.674714	0.606312	0.634499	0.792613	0.763578	0.795269	0.765583	0.615565	0.633622	0.62957	0.637408	0.807153	0.761576	0.814783	0.80453	0.636464	0.665605	0.639836	0.652168	0.810175	0.798338	0.857569	0.829991	0.662391	0.657174	0.689165	0.661893	0.813119	0.818185	0.782869	0.802358	0.868129	0.864806	0.854866	0.89512	0.76559	0.787548	0.776356	0.777494	0.842925	0.865259	0.858681	0.86142	0.797037
234	0.794005	0.811812	0.787421	0.788514	0.634101	0.677858	0.611614	0.638543	0.779169	0.767166	0.787463	0.766519	0.612488	0.63342	0.635286	0.638637	0.796563	0.769701	0.81264	0.804447	0.638833	0.664729	0.641857	0.663366	0.811241	0.80239	0.852014	0.832992	0.658344	0.662752	0.685598	0.666631	0.821098	0.810922	0.775964	0.797867	0.866385	0.876656	0.862916	0.892231	0.765171	0.783958	0.772455	0.776299	0.844716	0.866724	0.869842	0.863134	0.811115
235	0.784161	0.802711	0.78828	0.78886	0.643444	0.679126	0.60573	0.639672	0.79364	0.760644	0.787094	0.763448	0.614203	0.640508	0.629669	0.630411	0.793051	0.765361	0.823853	0.811296	0.647794	0.658299	0.630819	0.657391	0.812645	0.794212	0.848006	0.81961	0.65929	0.662305	0.681469	0.654358	0.815182	0.807361	0.782096	0.792556	0.88045	0.870889	0.850627	0.884809	0.747719	0.795424	0.781952	0.783453	0.84886	0.864391	0.859441	0.860243	0.794626
236	0.791088	0.81121	0.776183	0.786714	0.633488	0.676424	0.611666	0.639338	0.790007	0.767361	0.782605	0.768459	0.620234	0.628386	0.636778	0.64382	0.798348	0.770945	0.805299	0.810224	0.644287	0.664336	0.643462	0.667983	0.811645	0.797008	0.855599	0.836158	0.663914	0.663589	0.676991	0.665034	0.817453	0.81148	0.777749	0.797424	0.876422	0.874295	0.857924	0.88474	0.767053	0.78774	0.773429	0.779597	0.838217	0.85729	0.862333	0.857642	0.806553
237	0.783142	0.807126	0.776488	0.780035	0.633657	0.677637	0.610499	0.639272	0.787162	0.763055	0.794594	0.763117	0.60853	0.629258	0.634194	0.63821	0.795477	0.764122	0.793584	0.814182	0.646608	0.660355	0.636623	0.653776	0.815841	0.793937	0.845118	0.82131	0.65283	0.661971	0.680772	0.655956	0.824127	0.806314	0.78662	0.797615	0.865543	0.865017	0.850038	0.886385	0.763912	0.784398	0.764065	0.777915	0.840713	0.854632	0.865733	0.86191	0.79176
238	0.790653	0.807597	0.781585	0.784332	0.63282	0.672732	0.600957	0.632646	0.778443	0.75921	0.785557	0.769326	0.610833	0.625046	0.629421	0.638476	0.807984	0.763571	0.810825	0.79867	0.644476	0.666478	0.634654	0.654378	0.811708	0.793724	0.844767	0.81969	0.664597	0.666435	0.677485	0.651959	0.821925	0.80757	0.775187	0.788128	0.878468	0.858201	0.852774	0.882182	0.756304	0.776146	0.767575	0.777074	0.838029	0.854901	0.854417	0.853231	0.799188
239	0.784161	0.801973	0.775075	0.782593	0.638662	0.673667	0.601009	0.638943	0.797029	0.764038	0.788937	0.767791	0.619881	0.633985	0.625741	0.640081	0.80186	0.763298	0.806618	0.806343	0.640494	0.656156	0.645589	0.65513	0.808776	0.787156	0.846386	0.82853	0.660287	0.647694	0.674963	0.65076	0.811121	0.815321	0.7715	0.785849	0.868308	0.862656	0.858139	0.885071	0.760771	0.789189	0.761462	0.787309	0.844385	0.860487	0.857917	0.857839	0.797233
240	0.785036	0.797757	0.77778	0.788746	0.63132	0.675598	0.599898	0.635894	0.774871	0.766449	0.785863	0.76011	0.622187	0.633162	0.628428	0.631746	0.800581	0.762195	0.815527	0.799825	0.637698	0.659655	0.640094	0.65709	0.807176	0.793656	0.844066	0.829746	0.662073	0.654328	0.679513	0.64739	0.806514	0.806733	0.772688	0.79034	0.864101	0.862656	0.860609	0.883036	0.762029	0.790005	0.764194	0.778893	0.845281	0.854901	0.852133	0.856515	0.795865
241	0.790653	0.803849	0.772129	0.784507	0.633657	0.677196	0.599154	0.638214	0.79049	0.772578	0.786847	0.76051	0.61113	0.63198	0.627282	0.63399	0.791138	0.755236	0.801749	0.794706	0.638833	0.661842	0.645589	0.656186	0.808113	0.789391	0.848707	0.820258	0.666697	0.652656	0.680142	0.646763	0.820274	0.805055	0.780131	0.790659	0.88057	0.862028	0.857228	0.888879	0.768941	0.780933	0.767058	0.78324	0.8458	0.853817	0.855077	0.859506	0.797363
242	0.78912	0.799498	0.769303	0.775914	0.634435	0.666555	0.606682	0.631584	0.786618	0.768277	0.784573	0.761114	0.61391	0.626741	0.626635	0.632764	0.804094	0.76123	0.800925	0.8004	0.641869	0.666172	0.635898	0.658898	0.803047	0.778983	0.850538	0.818149	0.655824	0.650203	0.675316	0.647335	0.809955	0.810016	0.767031	0.791417	0.871254	0.861556	0.854812	0.897748	0.764193	0.783518	0.758468	0.778264	0.846082	0.856909	0.853909	0.851857	0.7943
243	0.786277	0.805857	0.769793	0.783867	0.634824	0.666555	0.607108	0.639605	0.784621	0.754055	0.790415	0.764984	0.61574	0.628487	0.623156	0.633082	0.789731	0.763917	0.80546	0.800732	0.635752	0.662629	0.638331	0.660753	0.805177	0.792046	0.845962	0.821066	0.659605	0.658792	0.671047	0.638825	0.808785	0.809388	0.77483	0.791351	0.876782	0.860142	0.866351	0.895318	0.75854	0.785723	0.761787	0.778827	0.841653	0.850403	0.854925	0.856268	0.79756
244	0.782267	0.79448	0.775444	0.785378	0.633099	0.670084	0.607796	0.640267	0.786496	0.766644	0.787953	0.756439	0.609947	0.630799	0.631956	0.6396	0.790369	0.752618	0.810577	0.804364	0.641443	0.664685	0.635846	0.655983	0.801846	0.795121	0.850257	0.822771	0.655244	0.650705	0.676991	0.630777	0.819308	0.806524	0.776498	0.791164	0.871254	0.854216	0.85417	0.881851	0.755608	0.778415	0.775969	0.782049	0.844246	0.85566	0.853504	0.85112	0.798861
245	0.775701	0.804719	0.778454	0.787524	0.639551	0.67692	0.607426	0.641991	0.783955	0.768211	0.782052	0.763848	0.609709	0.631569	0.629273	0.640774	0.791837	0.765292	0.811482	0.811794	0.643241	0.6604	0.64507	0.662814	0.810175	0.790721	0.85159	0.822282	0.655244	0.656617	0.676783	0.636316	0.810917	0.803241	0.776439	0.785215	0.877085	0.856209	0.863936	0.883624	0.761748	0.780556	0.762632	0.767888	0.832517	0.862929	0.8499	0.8598	0.796191
246	0.790945	0.806324	0.770901	0.782939	0.633268	0.674714	0.611455	0.632975	0.790312	0.763122	0.790289	0.763716	0.61728	0.634191	0.628378	0.628755	0.787819	0.758957	0.792264	0.807415	0.634047	0.665123	0.635327	0.659449	0.805177	0.794633	0.845473	0.820258	0.65367	0.65394	0.685036	0.628035	0.814012	0.8089	0.773343	0.786483	0.880632	0.861608	0.858947	0.886385	0.757562	0.782826	0.766796	0.780509	0.837416	0.849318	0.84848	0.857299	0.797363
247	0.775918	0.803178	0.780786	0.781953	0.638773	0.674109	0.604031	0.639605	0.780501	0.761099	0.783099	0.760846	0.612194	0.630133	0.6245	0.630572	0.789032	0.752964	0.79639	0.796608	0.636416	0.655149	0.638331	0.661308	0.798112	0.795963	0.844836	0.823908	0.658713	0.65511	0.671115	0.64208	0.80397	0.803869	0.776023	0.788252	0.872816	0.858306	0.859858	0.876533	0.757701	0.786163	0.76172	0.774338	0.82875	0.853439	0.848884	0.857642	0.791952
248	0.787518	0.798292	0.769853	0.782417	0.632376	0.67003	0.60907	0.643449	0.785287	0.762927	0.785189	0.756303	0.616629	0.629003	0.622859	0.632443	0.802115	0.757855	0.803731	0.801312	0.650256	0.665868	0.637503	0.66191	0.809242	0.792747	0.840758	0.818797	0.655927	0.650426	0.676434	0.639796	0.817041	0.811132	0.775666	0.791794	0.873719	0.856261	0.861093	0.888814	0.756166	0.769971	0.766471	0.773284	0.835249	0.851596	0.84442	0.856662	0.797037
249	0.782994	0.795953	0.76832	0.7794	0.634934	0.671077	0.605304	0.637947	0.776929	0.763254	0.781194	0.7541	0.616272	0.631158	0.633844	0.628916	0.787054	0.754407	0.800349	0.806343	0.639971	0.657819	0.637657	0.659598	0.812707	0.787993	0.850114	0.819281	0.654981	0.653995	0.68112	0.631404	0.821028	0.808616	0.765842	0.789772	0.878286	0.855896	0.86254	0.879289	0.755608	0.781377	0.762828	0.770411	0.83897	0.852515	0.849648	0.85985	0.793455
250	0.788828	0.796221	0.770961	0.777714	0.631433	0.67025	0.603979	0.633042	0.781715	0.756665	0.785495	0.769458	0.617221	0.631057	0.631458	0.639439	0.790241	0.761435	0.803484	0.798753	0.641206	0.651913	0.636932	0.660604	0.804513	0.791069	0.84301	0.816199	0.659762	0.656727	0.676851	0.652701	0.81539	0.804148	0.773999	0.785406	0.887722	0.861608	0.861413	0.885269	0.757562	0.765813	0.773562	0.784993	0.833837	0.856531	0.849292	0.865928	0.792998
251	0.779275	0.801107	0.766233	0.779107	0.627206	0.671131	0.607	0.62714	0.784073	0.760055	0.776278	0.755504	0.612961	0.6252	0.619925	0.624911	0.790562	0.757855	0.80678	0.796359	0.641488	0.657643	0.636413	0.658647	0.793715	0.784501	0.856236	0.820417	0.646997	0.651651	0.666918	0.633231	0.814839	0.809458	0.768639	0.777058	0.88057	0.848608	0.858247	0.8808	0.750159	0.777279	0.763348	0.768166	0.836615	0.857724	0.847565	0.864361	0.787328
252	0.784744	0.804048	0.778759	0.784739	0.642721	0.672124	0.604564	0.63649	0.78922	0.765144	0.795206	0.76031	0.609415	0.630439	0.634342	0.639279	0.799113	0.753446	0.801997	0.797597	0.637506	0.658254	0.639785	0.659801	0.803047	0.799595	0.845681	0.819121	0.656821	0.658065	0.677833	0.644195	0.819377	0.808337	0.77525	0.785534	0.887722	0.864649	0.866513	0.887831	0.760914	0.785659	0.766147	0.782612	0.840242	0.851756	0.850864	0.860143	0.802318
253	0.781169	0.802711	0.766417	0.780267	0.636325	0.67025	0.606789	0.640134	0.783289	0.760316	0.795516	0.762713	0.604921	0.631775	0.627533	0.6263	0.79484	0.756821	0.806036	0.806757	0.634569	0.658737	0.636623	0.65493	0.803845	0.791838	0.853278	0.809628	0.663596	0.651207	0.667968	0.639397	0.815801	0.802051	0.76727	0.783446	0.876964	0.859566	0.855993	0.888419	0.752047	0.773753	0.759901	0.771181	0.841465	0.851865	0.851728	0.854504	0.785239
254	0.7784	0.792939	0.766662	0.778643	0.632156	0.666722	0.607371	0.627807	0.778264	0.759927	0.781625	0.763049	0.615565	0.626329	0.630118	0.632443	0.793433	0.763434	0.809586	0.795203	0.644758	0.664905	0.63543	0.658495	0.805979	0.789531	0.847443	0.814414	0.665225	0.654108	0.681682	0.63894	0.804104	0.798773	0.769055	0.787494	0.885319	0.856629	0.857658	0.893742	0.761681	0.781689	0.76491	0.783731	0.834025	0.857074	0.852793	0.860633	0.789738
255	0.774974	0.802244	0.772004	0.779225	0.628985	0.668595	0.606523	0.639272	0.774023	0.758555	0.783468	0.747423	0.603798	0.627769	0.629022	0.631746	0.79407	0.741869	0.804221	0.789261	0.633527	0.658651	0.638125	0.650611	0.809708	0.787089	0.842235	0.815551	0.649678	0.649088	0.671115	0.644364	0.809405	0.801912	0.768224	0.782622	0.871134	0.854216	0.856208	0.883234	0.754631	0.770099	0.751248	0.771602	0.836663	0.848937	0.856041	0.859653	0.782699
256	0.779711	0.802779	0.775199	0.774929	0.638439	0.670305	0.606841	0.635032	0.777172	0.753665	0.782115	0.758175	0.610126	0.628334	0.626041	0.6302	0.787371	0.757923	0.803069	0.801555	0.640542	0.656595	0.63398	0.653475	0.796579	0.781285	0.850257	0.827313	0.657873	0.647023	0.677621	0.641741	0.812911	0.807779	0.768938	0.787622	0.873778	0.853747	0.859535	0.881654	0.750231	0.776967	0.755933	0.778614	0.841936	0.842322	0.84594	0.858819	0.783222
257	0.788027	0.793945	0.770652	0.774696	0.638883	0.668707	0.59661	0.633175	0.780444	0.755621	0.772283	0.755567	0.603444	0.625559	0.633844	0.631586	0.793116	0.753856	0.793417	0.797348	0.638833	0.654232	0.641857	0.649104	0.80138	0.78527	0.843503	0.81612	0.65493	0.655223	0.662373	0.636999	0.813739	0.805194	0.767094	0.775857	0.881651	0.84908	0.857174	0.88277	0.75854	0.78339	0.759509	0.766834	0.830823	0.8587	0.846856	0.8522	0.79163
258	0.786569	0.801574	0.757387	0.766918	0.628707	0.669921	0.59237	0.63649	0.775236	0.763055	0.787584	0.760778	0.61125	0.622428	0.629124	0.627475	0.788391	0.755168	0.796223	0.802053	0.633906	0.660617	0.638592	0.65036	0.808175	0.78527	0.844204	0.808087	0.652881	0.656562	0.668389	0.636371	0.805205	0.800028	0.765603	0.791479	0.87546	0.849656	0.85417	0.889342	0.762587	0.773817	0.749687	0.775387	0.847542	0.858644	0.851321	0.851907	0.789345
259	0.784744	0.803849	0.767521	0.781257	0.636325	0.671518	0.608274	0.634433	0.780684	0.759276	0.778795	0.755972	0.608883	0.622941	0.619974	0.630039	0.78967	0.758889	0.799525	0.800897	0.640494	0.654449	0.639472	0.653322	0.792182	0.791417	0.850183	0.822447	0.656296	0.653268	0.672654	0.643508	0.807545	0.806593	0.766796	0.776553	0.88069	0.864125	0.857335	0.881916	0.747995	0.776146	0.758014	0.768587	0.849142	0.868729	0.846908	0.862154	0.783544
260	0.792329	0.798695	0.768994	0.783057	0.636549	0.668374	0.607	0.638943	0.785709	0.760055	0.774925	0.745619	0.614382	0.625764	0.624599	0.635646	0.791837	0.758957	0.808514	0.801721	0.643197	0.65843	0.644757	0.659199	0.802514	0.794212	0.837031	0.825852	0.65719	0.649366	0.672935	0.64111	0.811606	0.801284	0.766258	0.790531	0.878348	0.855632	0.850681	0.89558	0.761262	0.774445	0.764194	0.777003	0.850978	0.865042	0.853097	0.86088	0.787457
261	0.780368	0.798161	0.767706	0.775218	0.634046	0.67863	0.604827	0.634832	0.770999	0.75236	0.783468	0.747554	0.612075	0.631004	0.628028	0.637196	0.786223	0.762054	0.79911	0.799742	0.635707	0.658737	0.637709	0.653123	0.798516	0.790648	0.844066	0.812953	0.654353	0.661524	0.680772	0.632888	0.822476	0.798912	0.765544	0.787303	0.87384	0.862132	0.853258	0.886646	0.758888	0.781501	0.760225	0.77602	0.84335	0.856098	0.845588	0.86181	0.791563
262	0.775775	0.801438	0.772494	0.773825	0.633323	0.669091	0.605197	0.624821	0.783407	0.754838	0.782978	0.762181	0.612194	0.619963	0.627979	0.629292	0.783159	0.755027	0.809753	0.799576	0.638218	0.657557	0.638073	0.658495	0.801779	0.781846	0.828446	0.819366	0.654878	0.650034	0.678671	0.637969	0.798119	0.810364	0.766497	0.783571	0.874499	0.863549	0.839573	0.889802	0.748763	0.770539	0.755675	0.766484	0.849567	0.855066	0.847768	0.857005	0.786089
263	0.789486	0.793075	0.763158	0.774639	0.62943	0.669809	0.605253	0.635428	0.78141	0.755949	0.782178	0.760578	0.617161	0.626127	0.626586	0.624378	0.784052	0.76419	0.804636	0.8004	0.641158	0.657906	0.641754	0.657489	0.796579	0.782267	0.841741	0.819849	0.654616	0.659573	0.679019	0.641453	0.815455	0.808546	0.770366	0.777249	0.873239	0.863181	0.848427	0.890261	0.757491	0.773877	0.756778	0.778123	0.848954	0.859512	0.853909	0.854161	0.785825
264	0.774024	0.79167	0.759289	0.77255	0.628985	0.667602	0.606841	0.634366	0.777899	0.757776	0.778305	0.760909	0.61119	0.625716	0.628626	0.624539	0.778627	0.749033	0.801997	0.799742	0.634899	0.652262	0.637297	0.657994	0.797247	0.784153	0.841815	0.812226	0.652512	0.643619	0.66412	0.639342	0.7986	0.79437	0.757505	0.780095	0.873778	0.850809	0.844027	0.884084	0.748906	0.778287	0.747542	0.772235	0.848107	0.855716	0.848684	0.855288	0.780025
265	0.775701	0.79274	0.768135	0.774175	0.636604	0.670526	0.600587	0.630989	0.771603	0.761688	0.774247	0.753769	0.609356	0.629875	0.632006	0.625925	0.790817	0.761986	0.803149	0.802053	0.632864	0.653707	0.639005	0.653275	0.799645	0.789952	0.836468	0.813846	0.649886	0.661135	0.674682	0.643339	0.802938	0.79423	0.773226	0.771175	0.874739	0.860611	0.848804	0.87916	0.75435	0.77583	0.761462	0.775741	0.848954	0.851162	0.855989	0.85112	0.788629
266	0.785476	0.795749	0.759783	0.775511	0.630318	0.671077	0.604508	0.629398	0.774449	0.752754	0.7815	0.752365	0.609002	0.624687	0.626487	0.636503	0.784562	0.751169	0.794241	0.798006	0.634284	0.65388	0.634444	0.659046	0.794513	0.788065	0.840477	0.807683	0.64726	0.650203	0.662373	0.63991	0.805552	0.801214	0.763998	0.77845	0.871556	0.860507	0.843061	0.891047	0.74318	0.769719	0.758793	0.769499	0.841514	0.847636	0.857513	0.854651	0.788826
267	0.775775	0.796284	0.758924	0.772489	0.629595	0.669367	0.598358	0.627207	0.770451	0.753077	0.784758	0.757775	0.609002	0.620371	0.622711	0.631641	0.792347	0.75489	0.799358	0.804032	0.633431	0.655763	0.641183	0.654026	0.800712	0.78527	0.851871	0.820662	0.661182	0.65511	0.670839	0.635858	0.803901	0.79954	0.765485	0.784204	0.872518	0.852698	0.8429	0.881525	0.750369	0.777975	0.757819	0.774616	0.841748	0.853383	0.861469	0.856859	0.781071
268	0.783725	0.801306	0.763712	0.768254	0.635547	0.673888	0.603716	0.633242	0.774871	0.759144	0.774984	0.749826	0.612961	0.627257	0.627929	0.62069	0.784373	0.751169	0.802245	0.785219	0.632104	0.653314	0.635637	0.653173	0.795248	0.778214	0.843148	0.810276	0.652355	0.650591	0.675035	0.634489	0.805686	0.804357	0.767808	0.77826	0.886881	0.851125	0.845958	0.893742	0.749392	0.768586	0.76172	0.775108	0.831907	0.845901	0.856397	0.852787	0.786415
269	0.776141	0.79187	0.76181	0.769936	0.627705	0.656524	0.598202	0.622368	0.772813	0.757515	0.778795	0.752097	0.605453	0.623659	0.626787	0.627154	0.791903	0.740216	0.803979	0.79025	0.626891	0.655149	0.642582	0.655834	0.795714	0.787645	0.845542	0.818064	0.648889	0.654387	0.666289	0.634714	0.795714	0.793672	0.762864	0.779461	0.86326	0.852278	0.856101	0.884414	0.74646	0.774445	0.756778	0.772443	0.840336	0.847202	0.853808	0.853867	0.783679
270	0.775918	0.779287	0.766847	0.770632	0.627426	0.659665	0.60085	0.631913	0.763189	0.749032	0.780826	0.754568	0.606815	0.621299	0.62415	0.628595	0.783542	0.750828	0.797214	0.792069	0.634617	0.656767	0.633616	0.658193	0.789582	0.780937	0.841603	0.816608	0.650726	0.644738	0.670766	0.638825	0.803901	0.800865	0.753935	0.776805	0.875701	0.859566	0.858731	0.885792	0.7392	0.779928	0.752289	0.772655	0.827384	0.848503	0.859949	0.855338	0.791174
271	0.775409	0.795817	0.760702	0.769297	0.632934	0.666059	0.60382	0.631913	0.773722	0.753599	0.781378	0.748422	0.600725	0.625151	0.622711	0.620369	0.777545	0.751033	0.792017	0.797846	0.632482	0.657161	0.634705	0.653072	0.792249	0.78527	0.839139	0.811492	0.653721	0.646634	0.666361	0.630264	0.806653	0.805264	0.757148	0.782245	0.866206	0.863705	0.851808	0.871012	0.744506	0.765501	0.750341	0.766692	0.833461	0.846009	0.864769	0.854064	0.79163
272	0.77169	0.787051	0.766108	0.771736	0.627595	0.665729	0.603501	0.63198	0.772691	0.74447	0.786479	0.748222	0.609296	0.620218	0.625196	0.620369	0.787626	0.756407	0.798119	0.806509	0.637128	0.655674	0.643878	0.652571	0.793917	0.782267	0.84146	0.822936	0.658816	0.659797	0.671396	0.636943	0.804382	0.799331	0.766497	0.77826	0.879128	0.855476	0.857335	0.885071	0.744296	0.773249	0.764456	0.773355	0.826962	0.851812	0.855381	0.851463	0.794367
273	0.779127	0.785846	0.75886	0.768889	0.632879	0.667439	0.601117	0.628402	0.764581	0.751771	0.772099	0.747087	0.603917	0.623816	0.62952	0.629397	0.781502	0.737807	0.788386	0.803457	0.631725	0.659699	0.62553	0.646193	0.792047	0.782475	0.837944	0.819525	0.64516	0.6497	0.671676	0.628323	0.804793	0.804497	0.766439	0.777878	0.869211	0.861451	0.852239	0.874103	0.749463	0.776274	0.743508	0.759543	0.828938	0.855335	0.847768	0.852594	0.776899
274	0.774751	0.802711	0.767766	0.779282	0.63449	0.67229	0.604297	0.626878	0.777294	0.752231	0.777999	0.753033	0.610539	0.619294	0.628923	0.626034	0.792479	0.751515	0.81041	0.792727	0.644806	0.658385	0.637606	0.655181	0.803177	0.781638	0.842165	0.815147	0.653301	0.654328	0.673283	0.633345	0.813669	0.791645	0.769177	0.782688	0.880391	0.856	0.844134	0.884084	0.754841	0.77577	0.762307	0.769078	0.83068	0.849154	0.849037	0.856025	0.790065
275	0.780734	0.786648	0.764021	0.770864	0.631099	0.670305	0.602972	0.634966	0.766213	0.750271	0.772651	0.748159	0.60161	0.625458	0.619776	0.633618	0.778754	0.753305	0.796966	0.794214	0.634473	0.652	0.639991	0.648956	0.788582	0.777445	0.833654	0.807928	0.648469	0.650815	0.663912	0.633176	0.804451	0.789902	0.760605	0.774465	0.866687	0.847559	0.856693	0.887698	0.744506	0.75712	0.747996	0.766626	0.828373	0.855391	0.852741	0.858132	0.773053
276	0.776868	0.788724	0.768994	0.775275	0.627595	0.669424	0.597988	0.628402	0.777838	0.748904	0.77191	0.757907	0.612961	0.624945	0.623404	0.632604	0.795605	0.74738	0.794903	0.80626	0.633101	0.659744	0.630922	0.654077	0.793114	0.78632	0.850746	0.823908	0.655456	0.646799	0.669788	0.630718	0.811056	0.800447	0.762209	0.774403	0.883396	0.854795	0.85315	0.883427	0.743042	0.766445	0.75099	0.76999	0.838545	0.862331	0.847872	0.858329	0.788567
277	0.775775	0.793474	0.767212	0.769879	0.635268	0.671077	0.599898	0.632313	0.7802	0.755688	0.781625	0.750425	0.606283	0.627204	0.628276	0.634099	0.784948	0.750413	0.803069	0.797597	0.641395	0.650995	0.63797	0.654378	0.796983	0.786876	0.833304	0.8033	0.652198	0.646854	0.664962	0.63129	0.808234	0.800517	0.762923	0.770351	0.869571	0.860507	0.848965	0.888552	0.745831	0.766949	0.755804	0.774059	0.839817	0.86011	0.849596	0.858673	0.780418
278	0.782994	0.791602	0.76488	0.766511	0.631709	0.670414	0.595392	0.625416	0.767427	0.749621	0.774125	0.753364	0.611305	0.62787	0.621714	0.622773	0.782904	0.752135	0.796551	0.797431	0.634095	0.652131	0.632063	0.653173	0.789318	0.782547	0.837875	0.814738	0.654247	0.653716	0.666502	0.632375	0.798808	0.791924	0.756854	0.772062	0.858391	0.847768	0.849823	0.883891	0.748276	0.771988	0.750078	0.76354	0.839911	0.852299	0.841476	0.856318	0.78485
279	0.78066	0.790732	0.76789	0.771736	0.637158	0.674772	0.598358	0.635894	0.769545	0.754448	0.772773	0.744884	0.612135	0.624739	0.626289	0.630999	0.789415	0.765361	0.800349	0.797597	0.636512	0.659306	0.639733	0.659551	0.791384	0.789115	0.836888	0.81604	0.656244	0.656393	0.669367	0.628722	0.808577	0.800517	0.759173	0.776996	0.879969	0.856052	0.854705	0.88632	0.753511	0.76424	0.748259	0.773355	0.836475	0.847094	0.84848	0.85215	0.783679
280	0.778984	0.784509	0.757876	0.764768	0.629595	0.665563	0.599473	0.622235	0.772874	0.757776	0.773941	0.752896	0.596171	0.626639	0.621915	0.622025	0.783542	0.739596	0.799191	0.796442	0.635185	0.651213	0.63087	0.648905	0.793383	0.782755	0.82894	0.809059	0.648783	0.648193	0.662232	0.619529	0.799151	0.795137	0.751495	0.772439	0.863741	0.851281	0.846765	0.876202	0.749044	0.77312	0.746177	0.771673	0.837416	0.854142	0.837872	0.850826	0.78159
281	0.785911	0.780828	0.762179	0.7758	0.627595	0.670305	0.604723	0.622834	0.765973	0.754515	0.774615	0.744016	0.610007	0.622683	0.621565	0.629664	0.785331	0.744005	0.777582	0.791571	0.632293	0.658168	0.63631	0.650411	0.788448	0.785338	0.832741	0.805006	0.651095	0.65383	0.667058	0.626323	0.800941	0.791715	0.762268	0.776047	0.870052	0.859302	0.849123	0.879486	0.7436	0.77262	0.741817	0.76389	0.839016	0.852463	0.845636	0.851807	0.77905
282	0.774242	0.788991	0.756528	0.765293	0.62565	0.67466	0.597565	0.633175	0.778143	0.742642	0.769946	0.752833	0.610066	0.626535	0.625044	0.626352	0.7845	0.746278	0.801997	0.794131	0.639452	0.657774	0.634186	0.649358	0.792715	0.78632	0.839208	0.815471	0.648783	0.64535	0.672097	0.624153	0.814358	0.800656	0.751793	0.772315	0.871917	0.858986	0.854385	0.879684	0.743319	0.757308	0.750794	0.767958	0.841232	0.85425	0.84848	0.848522	0.776183
283	0.767606	0.790061	0.760582	0.769822	0.628428	0.671573	0.595551	0.628998	0.770089	0.748315	0.774925	0.74542	0.604981	0.619911	0.626487	0.6302	0.786606	0.744766	0.79416	0.794463	0.638266	0.661535	0.638383	0.653424	0.795512	0.777726	0.835693	0.811253	0.653407	0.655278	0.673283	0.632888	0.804932	0.804776	0.755006	0.775981	0.868668	0.86874	0.859105	0.885663	0.738361	0.766381	0.758339	0.768379	0.841277	0.857343	0.847972	0.849259	0.78244
284	0.777669	0.783838	0.759968	0.766104	0.634211	0.660215	0.598573	0.629927	0.773479	0.741664	0.781441	0.748826	0.61302	0.623558	0.629322	0.631856	0.789925	0.748965	0.791521	0.791323	0.634948	0.657205	0.633513	0.65207	0.799246	0.784153	0.831615	0.801191	0.646314	0.647694	0.673216	0.625352	0.805686	0.800726	0.758639	0.779904	0.876123	0.864597	0.850789	0.878829	0.747576	0.772744	0.743832	0.761924	0.843444	0.861845	0.8432	0.845925	0.777158
285	0.767166	0.788053	0.757756	0.766279	0.628263	0.662809	0.596185	0.619719	0.766578	0.746098	0.769393	0.74522	0.604627	0.618471	0.62788	0.623309	0.77467	0.748414	0.801749	0.79867	0.635518	0.650119	0.637245	0.651515	0.789448	0.788273	0.838646	0.808576	0.659973	0.640553	0.674334	0.626039	0.796334	0.789623	0.754292	0.773769	0.869149	0.857521	0.846335	0.882903	0.745764	0.764556	0.744615	0.760946	0.838688	0.85268	0.847364	0.85014	0.782113
286	0.782336	0.795686	0.754806	0.764422	0.635213	0.668374	0.601646	0.636952	0.77112	0.747404	0.770683	0.754032	0.604508	0.616881	0.625295	0.633884	0.783797	0.743937	0.795808	0.795778	0.629876	0.656505	0.634186	0.649456	0.793513	0.7736	0.838927	0.80525	0.652092	0.652546	0.664541	0.630947	0.807957	0.794021	0.763045	0.773197	0.869211	0.858778	0.8517	0.887634	0.742761	0.758001	0.749491	0.764452	0.838123	0.851431	0.850153	0.84107	0.78159
287	0.770741	0.782098	0.754561	0.758151	0.625257	0.667164	0.593481	0.619719	0.763794	0.741731	0.773078	0.746955	0.602674	0.619806	0.625147	0.619837	0.774288	0.731467	0.794241	0.788929	0.63765	0.655325	0.63263	0.642077	0.782652	0.775767	0.826688	0.802976	0.639536	0.644514	0.663283	0.618046	0.794336	0.787944	0.745539	0.763586	0.867889	0.857781	0.849716	0.872592	0.735429	0.762159	0.74058	0.754704	0.828656	0.851106	0.842948	0.84244	0.77253
288	0.780225	0.787387	0.760887	0.764072	0.629206	0.664295	0.594755	0.620777	0.765791	0.743554	0.766872	0.739278	0.612488	0.622581	0.621466	0.627687	0.777545	0.742284	0.800677	0.800317	0.638881	0.65458	0.636104	0.648854	0.783253	0.775346	0.833936	0.818149	0.643845	0.652377	0.669159	0.630718	0.803073	0.79828	0.755304	0.773516	0.880329	0.865542	0.856047	0.880868	0.745483	0.762603	0.746048	0.764873	0.841653	0.845575	0.8396	0.844551	0.773379
289	0.774974	0.788121	0.758739	0.767497	0.638718	0.667548	0.597458	0.632579	0.776811	0.752426	0.765825	0.744484	0.606283	0.625817	0.627781	0.631962	0.789859	0.742903	0.788467	0.793633	0.631725	0.652786	0.63232	0.643032	0.786718	0.778142	0.836256	0.824152	0.649623	0.641668	0.673283	0.621013	0.806375	0.79821	0.752625	0.766113	0.882252	0.862132	0.861736	0.882311	0.741646	0.763167	0.754046	0.76312	0.831764	0.850728	0.84026	0.85264	0.780615
290	0.772126	0.785511	0.75542	0.760008	0.627874	0.668374	0.593322	0.623892	0.764882	0.740492	0.769331	0.749758	0.602142	0.620528	0.620522	0.625925	0.786861	0.743181	0.799277	0.794214	0.634996	0.661231	0.628588	0.649456	0.783383	0.773392	0.839564	0.804761	0.64684	0.64234	0.671328	0.625581	0.799086	0.786549	0.756913	0.7763	0.871192	0.864125	0.859858	0.892953	0.745554	0.761655	0.745527	0.766555	0.836005	0.848559	0.838076	0.846758	0.778656
291	0.773075	0.787922	0.752843	0.757918	0.633543	0.663911	0.601857	0.630855	0.768214	0.739642	0.768594	0.741745	0.603857	0.629463	0.620473	0.621653	0.772947	0.748414	0.793751	0.794214	0.635518	0.652917	0.637193	0.646948	0.793715	0.772343	0.839702	0.812305	0.651044	0.645182	0.670979	0.626721	0.798397	0.801981	0.748278	0.767062	0.869211	0.861715	0.857604	0.890853	0.736197	0.7563	0.74377	0.757369	0.829363	0.848503	0.844064	0.852297	0.772337
292	0.7784	0.785044	0.7553	0.767904	0.631375	0.661704	0.599524	0.630389	0.765791	0.742837	0.763062	0.750961	0.609709	0.626022	0.622113	0.625232	0.780223	0.749584	0.799277	0.793058	0.630728	0.652876	0.631128	0.656636	0.781321	0.789811	0.823455	0.810116	0.651409	0.644848	0.661463	0.620898	0.805621	0.792626	0.754174	0.777501	0.86861	0.850861	0.85347	0.882839	0.738571	0.759325	0.747801	0.757369	0.828844	0.856423	0.83884	0.860487	0.768818
293	0.783211	0.789662	0.758125	0.770982	0.628817	0.66562	0.60382	0.628003	0.779352	0.743948	0.770746	0.757371	0.605219	0.623558	0.625044	0.631856	0.782012	0.751101	0.79548	0.795286	0.641725	0.652917	0.641544	0.6473	0.797579	0.776047	0.832529	0.814414	0.658082	0.646744	0.663563	0.631463	0.796195	0.79423	0.758223	0.770794	0.8751	0.865437	0.86077	0.889209	0.747018	0.769971	0.750923	0.766205	0.836005	0.853439	0.845332	0.854211	0.784394
294	0.766148	0.785578	0.75536	0.769586	0.626538	0.667327	0.596662	0.630655	0.761249	0.745187	0.77222	0.746755	0.60421	0.617805	0.616047	0.622562	0.783924	0.744142	0.798119	0.793965	0.627933	0.650513	0.634444	0.643783	0.787852	0.781009	0.832879	0.810116	0.651515	0.643898	0.669019	0.619415	0.793924	0.793114	0.753817	0.763142	0.858992	0.846143	0.8517	0.880212	0.738642	0.759766	0.746502	0.75933	0.834639	0.856531	0.849392	0.855045	0.770902
295	0.772348	0.781028	0.760152	0.76744	0.624035	0.662809	0.592211	0.627869	0.765852	0.740425	0.763309	0.741813	0.601729	0.619399	0.623853	0.624108	0.776842	0.745795	0.779397	0.788188	0.634473	0.657119	0.636362	0.64534	0.782518	0.775071	0.840477	0.812146	0.645054	0.648585	0.667271	0.626721	0.791311	0.789762	0.746434	0.767381	0.873057	0.861347	0.851485	0.895648	0.740249	0.762663	0.74325	0.762279	0.833179	0.853925	0.849648	0.856318	0.777355
296	0.779419	0.780493	0.762239	0.762272	0.621811	0.665454	0.595285	0.634237	0.766517	0.746098	0.768346	0.751093	0.6077	0.621299	0.624896	0.618126	0.781374	0.73925	0.795647	0.787939	0.632104	0.654756	0.629523	0.653925	0.792384	0.770878	0.829502	0.804034	0.645211	0.654497	0.671047	0.627009	0.800048	0.794788	0.755661	0.781106	0.873778	0.855264	0.85315	0.886518	0.733756	0.760962	0.752876	0.765152	0.834827	0.858644	0.854213	0.865342	0.774945
297	0.7722	0.785112	0.75198	0.762447	0.627929	0.673942	0.598147	0.620644	0.760039	0.734425	0.770805	0.740945	0.605691	0.620371	0.626536	0.633136	0.780926	0.746209	0.794903	0.782986	0.635752	0.659086	0.634135	0.65538	0.79878	0.783524	0.83126	0.815227	0.656453	0.645574	0.668738	0.632489	0.808234	0.791087	0.755842	0.771743	0.868308	0.866799	0.848266	0.886187	0.744506	0.760334	0.752552	0.760384	0.837698	0.852138	0.851625	0.866569	0.781201
298	0.777743	0.7908	0.756283	0.771214	0.624982	0.664461	0.593378	0.627074	0.769606	0.742509	0.774247	0.746887	0.60433	0.622017	0.621219	0.622401	0.781629	0.738012	0.802164	0.787939	0.637035	0.654011	0.630819	0.647801	0.790582	0.777585	0.832598	0.811333	0.652355	0.650034	0.673216	0.621013	0.803073	0.789204	0.752209	0.766241	0.872095	0.854216	0.848212	0.888029	0.73173	0.759202	0.748975	0.771743	0.842218	0.852138	0.846908	0.857545	0.77227
299	0.776066	0.775539	0.751061	0.763029	0.629708	0.66369	0.596718	0.623959	0.766761	0.735336	0.766504	0.742213	0.6051	0.620064	0.623255	0.625443	0.785265	0.746073	0.790369	0.79454	0.633954	0.648939	0.634135	0.652923	0.793648	0.776115	0.83675	0.8089	0.654981	0.637319	0.669648	0.621072	0.791653	0.792905	0.757568	0.773578	0.863919	0.859618	0.849339	0.878567	0.742689	0.762099	0.743121	0.760455	0.837698	0.858319	0.835844	0.857349	0.781004
[truncated: 47 more columns]

## Sheet: Fig.1J-L(Fmax_F0)
0 mM Sevo. RyR1(-)	0 mM Sevo. RyR1(+)	0.31 mM Sevo. RyR1(-)	0.31 mM Sevo. RyR1(+)	0.63 mM Sevo. RyR1(-)	0.63 mM Sevo. RyR1(+)	1.25 mM Sevo. RyR1(-)	1.25 mM Sevo. RyR1(+)	0 mM Sevo. RyR2(-)	0 mM Sevo. RyR2(+)	0.31 mM Sevo. RyR2(-)	0.31 mM Sevo. RyR2(+)	0.63 mM Sevo. RyR2(-)	0.63 mM Sevo. RyR2(+)	1.25 mM Sevo. RyR2(-)	1.25 mM Sevo. RyR2(+)	0 mM Sevo. RyR3(-)	0 mM Sevo. RyR3(+)	0.31 mM Sevo. RyR3(-)	0.31 mM Sevo. RyR3(+)	0.63 mM Sevo. RyR3(-)	0.63 mM Sevo. RyR3(+)	1.25 mM Sevo. RyR3(-)	1.25 mM Sevo. RyR3(+)
0.945849	0.808325	0.94506	1.03636	0.94947	2.05812	0.956201	3.93414	0.962331	1.01666	0.919177	1.0459	0.934429	1.06718	0.948164	1.06013	0.914958	0.82631	0.944101	0.824112	0.951364	0.825831	0.947311	0.831523
0.954889	0.834749	0.942034	1.03506	0.934015	2.04137	0.978607	3.95824	0.960098	1.01915	0.9344	1.06118	0.938497	1.04424	0.940172	1.06212	0.942017	0.855652	0.94565	0.834335	0.947353	0.825272	0.950085	0.849672
0.946067	0.782057	0.938179	1.03728	0.95154	2.06978	0.977229	3.84793	0.942365	1.01591	0.934686	1.05329	0.937263	1.05219	0.95621	1.0518	0.921998	0.828632	0.94288	0.819665	0.938952	0.837747	0.939794	0.88433
[truncated: 1 more rows]

## Sheet: Fig.1M-O(time course)
0	0 mM Halo. RyR1(-)	0 mM Halo. RyR1(-)	0 mM Halo. RyR1(-)	0 mM Halo. RyR1(-)	0 mM Halo. RyR1(+)	0 mM Halo. RyR1(+)	0 mM Halo. RyR1(+)	0 mM Halo. RyR1(+)	0.31 mM Halo. RyR1(-)	0.31 mM Halo. RyR1(-)	0.31 mM Halo. RyR1(-)	0.31 mM Halo. RyR1(-)	0.31 mM Halo. RyR1(+)	0.31 mM Halo. RyR1(+)	0.31 mM Halo. RyR1(+)	0.31 mM Halo. RyR1(+)	0.63 mM Halo. RyR1(-)	0.63 mM Halo. RyR1(-)	0.63 mM Halo. RyR1(-)	0.63 mM Halo. RyR1(-)	0.63 mM Halo. RyR1(+)	0.63 mM Halo. RyR1(+)	0.63 mM Halo. RyR1(+)	0.63 mM Halo. RyR1(+)	1.25 mM Halo. RyR1(-)	1.25 mM Halo. RyR1(-)	1.25 mM Halo. RyR1(-)	1.25 mM Halo. RyR1(-)	1.25 mM Halo. RyR1(+)	1.25 mM Halo. RyR1(+)	1.25 mM Halo. RyR1(+)	1.25 mM Halo. RyR1(+)	0 mM Halo. RyR2(-)	0 mM Halo. RyR2(-)	0 mM Halo. RyR2(-)	0 mM Halo. RyR2(-)	0 mM Halo. RyR2(+)	0 mM Halo. RyR2(+)	0 mM Halo. RyR2(+)	0 mM Halo. RyR2(+)	0.31 mM Halo. RyR2(-)	0.31 mM Halo. RyR2(-)	0.31 mM Halo. RyR2(-)	0.31 mM Halo. RyR2(-)	0.31 mM Halo. RyR2(+)	0.31 mM Halo. RyR2(+)	0.31 mM Halo. RyR2(+)	0.31 mM Halo. RyR2(+)	0.63 mM Halo. RyR2(-)
[truncated: 300 more rows]
[truncated: 47 more columns]

[truncated: 69 more sheets: Fig.1M-O(Fmax_F0), Fig.1P-R(time course), Fig.1P-R(Fmax_F0), Fig.1S, Fig.1T, Fig.2A, Fig.2B, Fig.2C, Fig.2D, Fig.2E, Fig.2F, Fig.3C, Fig.3D, Fig.4C, Fig.4D, Fig.4F, Fig.4G, Fig.5B, Fig.5C, Fig.5H …]
